# Supplementary material for: Raman micro-spectroscopy reveals the spatial distribution of fumarate in cells and tissues
Source: Nat Commun. 2024 Jun 25;15:5386. doi: 10.1038/s41467-024-49403-w (PMC11199670; doi:10.1038/s41467-024-49403-w)
Supplement: Supplementary file 9 — Source Data [file 41467_2024_49403_MOESM9_ESM.xlsx]

## Sheet: Figure 1B
Figure 1B	wavenumber (cm-1)	Raman intensity (cts)
		citrate (orange)	cis-aconitate (yellow)	iso-citrate (light green)	alpha-ketoglutarate (green)	succinyl-CoA(dark green)	succinate (turqoise)	fumarate (cyan)	glyoxylate (light blue)	malate (blue)	oxalate (purple)
	501.598	475.124	280.759	280.759	258.836	1179.14	203.656	397.427	454.537	2512.76	153.032
	506.038	581.858	154.604	154.604	158.414	1297.27	151.158	398.638	653.533	5065.79	79.3066
	510.442	746.253	154.335	154.335	101.684	1490.65	138.168	363.479	1044.45	6383.11	44.1947
	514.878	776.03	121.463	121.463	83.4086	1664.81	137.802	345.042	1523.04	5842.85	20.5722
	519.278	612.709	99.0968	99.0968	71.7511	1804.83	112.074	340.521	1998.26	3344.83	4.1165
	523.709	358.209	150.95	150.95	91.1733	1919.88	110.504	306.212	2564.56	1245.68	0.203809
	528.139	130.448	232.434	232.434	115.239	1779.32	60.6135	308.012	3112.3	613.15	10.9121
	532.532	67.0409	358.567	358.567	151.811	1493.34	65.0271	287.317	3095.54	495.662	21.7199
	536.957	55.6058	607.964	607.964	224.653	1285.41	51.471	273.827	2531.93	673.455	71.9062
	541.347	95.4563	820.046	820.046	318.83	1274.53	51.9765	250.941	1482.24	1154.07	141.852
	545.768	209.307	861.335	861.335	442.406	1401.88	23.1766	241.16	650.821	2127.46	358.735
	550.186	431.769	763.953	763.953	544.446	1704.88	15.8068	227.186	278.244	3425.35	807.64
	554.57	753.956	594.33	594.33	543.918	1805.12	0.907227	199.722	125.57	3750.31	1547.25
	558.984	1147.18	693.994	693.994	424.387	1830.2	19.6201	192.473	36.7648	3242.08	2179.54
	563.363	1374.94	800.679	800.679	243.621	1743.06	51.0928	170.842	15.5964	1884.42	2294.2
	567.773	1345.06	783.618	783.618	128.39	1456.4	91.3729	164.736	13.5335	868.892	1849.52
	572.181	1176.54	552.153	552.153	38.6639	1144.34	173.815	169.562	12.6464	679.348	1097.98
	576.554	964.494	241.724	241.724	36.4121	883.028	372.374	179.327	47.1072	1082.16	494.259
	580.958	895.418	75.5766	75.5766	22.5075	695.681	786.809	167.541	78.0896	2308.49	258.357
	585.326	879.522	0.258594	0.258594	72.5232	589.241	1467.68	162.913	178.27	3298.81	131.657
	589.726	799.009	13.9219	13.9219	189.633	373.147	1959.46	162.452	401.724	3513.5	91.9483
	594.09	581.683	164.221	164.221	432.013	218.347	1963.12	142.77	884.432	3038.93	39.0217
	598.486	377.247	302.114	302.114	601.838	67.2879	1358.42	122.579	1916.97	2059.78	37.268
	602.879	193.002	407.664	407.664	613.889	31.2231	686.852	117.292	3164.23	1603.34	32.2789
	607.237	95.5485	448.833	448.833	453.442	16.3089	324.184	126.322	3700.39	1332.99	35.5467
	611.626	17.7866	467.592	467.592	210.479	78.0037	198.402	120.282	3190.03	1081.23	34.3659
	615.98	1.91631	681.109	681.109	70.2811	218.57	130.191	133.687	1875.54	1029.75	15.0308
	620.365	2.03467	965.262	965.262	12.5316	324.473	116.341	145.353	785.412	1024.04	31.2363
	624.715	34.8402	1096.53	1096.53	0.114551	425.08	93.0426	128.295	325.235	1016	9.77871
	629.095	124.13	1111.99	1111.99	60.6151	590.861	67.2915	134.228	167.901	1203.33	-4.14551
	633.441	180.7	1089.92	1089.92	152.52	701.289	42.6856	148.571	79.1019	1938.34	10.8627
	637.818	239.645	1239.02	1239.02	292.218	707.337	19.424	201.34	30.433	3829.63	12.8004
	642.159	317.461	1397.98	1397.98	332.697	902.582	10.2115	295.052	23.4899	5925.82	20.8681
	646.531	370.341	1454.49	1454.49	263.95	1256	26.853	369.426	16.8712	6897.92	27.9647
	650.902	422.08	1310.64	1310.64	133.566	1600.47	-2.04316	331.781	1.47529	5555.83	38.7914
	655.237	523.571	934.335	934.335	35.4395	1806.07	0.13418	250.534	-1.59775	3117.28	42.15
	659.603	668.405	624.176	624.176	21.564	1600.79	-4.60127	117.604	21.4545	1483.19	42.742
	663.934	847.875	398.667	398.667	-1.76465	1112.2	4.66562	52.712	41.335	813.68	37.8703
	668.296	1078.67	299.516	299.516	-4.75029	607.586	19.4529	42.9759	28.5471	582.768	46.2384
	672.623	1233.69	261.431	261.431	4.70557	185.431	28.9802	29.0164	53.3972	578.782	37.2501
	676.981	1205.01	256.726	256.726	4.60049	0.0151367	31.5698	35.5526	74.9911	808.749	40.4094
	681.304	987.034	307.212	307.212	7.83496	50.521	29.5458	74.5046	80.0367	1235	29.1226
	685.657	835.146	379.509	379.509	20.01	356.13	42.333	143.293	95.0433	1721.66	32.194
	689.976	749.334	438.333	438.333	25.6274	837.924	61.6598	240.938	121.921	1768.47	36.5302
	694.326	745.088	505.306	505.306	63.3898	1518.58	57.0549	296.059	168.678	1497.15	14.4378
	698.64	770.198	463.549	463.549	103.501	2262.88	92.3486	253.578	185.929	880.242	29.0237
	702.986	771.15	495.087	495.087	132.067	3350.21	119.473	125.413	242.685	420.083	21.7948
	707.296	697.433	481.045	481.045	125.792	5228.53	165.562	29.1856	298.36	175.607	16.8599
	711.637	599.135	456.952	456.952	89.1824	8030.92	270.549	1.61602	377.168	102.553	23.7257
	715.944	424.443	397.036	397.036	28.1466	10474.2	527.47	-1.67578	455.523	39.9571	21.0016
	720.281	243.844	390.028	390.028	-4.60771	10743.7	900.262	23.6293	564.042	2.06035	15.2958
	724.583	143.025	413.359	413.359	-1.37119	8589.16	1188.16	76.7522	699.341	-1.89932	-5.78232
	728.916	56.2725	495.362	495.362	-0.935059	5876.15	1179.61	169.612	917.935	32.9191	-4.82402
	733.214	2.67383	520.77	520.77	3.91094	3813.87	867.439	450.129	1168.04	44.6558	-1.01904
	737.543	-11.5842	488.618	488.618	14.0785	2474.37	484.195	839.421	1500.48	69.3516	2.74092
	741.837	4.08379	450.643	450.643	54.0789	1748.31	263.916	1153.61	1788.07	122.347	1.76709
	746.162	31.165	442.68	442.68	81.2233	1417.84	178.843	1486.11	1940.73	216.183	1.46826
	750.452	90.2454	546.266	546.266	155.325	1174.33	144.415	2131.54	1900.28	314.5	19.8547
	754.773	169.512	1105.84	1105.84	261.798	808.422	111.975	3190.92	1725.13	414.84	6.23711
	759.059	310.95	2377.14	2377.14	328.753	577.066	130.863	3712.48	1511.81	538.942	20.0248
	763.376	656.846	3278.3	3278.3	298.706	283.805	120.32	3427.01	1313.54	698.247	1.429
	767.657	1489.29	3316.56	3316.56	212.971	-0.0180664	112.788	2423.15	1238.43	907.794	8.25898
	771.937	2636.56	2561.36	2561.36	147.862	23.3347	101.907	1451.21	1193.41	1184.22	9.325
	776.248	3310.35	1561.34	1561.34	118.694	325.098	124.619	996.407	1203.69	1780.07	5.23779
	780.524	3205.34	1022.64	1022.64	126.582	900.002	121.363	763.355	1242.4	2623.28	26.1071
	784.83	2295.83	661.587	661.587	143.642	1632.98	112.679	634.171	1290.76	3482.68	2.14277
	789.102	1376.49	400.033	400.033	132.688	2388.44	91.8077	556.869	1364.38	4108.81	18.455
	793.404	866.619	379.71	379.71	155.436	2803.22	107.788	482.564	1376.89	4074.71	9.25352
	797.672	625.199	443.655	443.655	222.103	3010.63	87.5575	441.471	1361.91	3690.01	23.1481
	801.97	541.718	452.607	452.607	443.604	2804.58	104.655	434.004	1378.25	3118.65	14.4477
	806.234	653.664	328.301	328.301	1153.85	2292.38	84.0167	393.076	1485.74	2826.65	15.0623
	810.528	813.425	152.873	152.873	1884.27	1651.63	71.9791	347.499	1739.59	3014.35	-1.79961
	814.788	787.488	56.8585	56.8585	2096.87	1210.24	57.9772	312.886	2211.62	3347.57	7.77119
	819.046	528.843	49.5906	49.5906	1682.16	946.407	42.8458	308.449	2496.36	3625.26	5.98301
	823.334	242.277	-1.2957	-1.2957	873.669	664.917	20.2185	278.798	2253.12	3431.02	3.34512
	827.587	94.4801	1.23076	1.23076	406.104	404.762	1.92695	266.845	1555.62	2916.99	-7.53564
	831.871	44.7408	67.8027	67.8027	313.382	237.829	27.503	282.099	818.576	2417.39	-6.35049
	836.121	17.6492	126.35	126.35	460.119	343.698	39.277	323.971	366.803	2201.75	3.80791
	840.401	7.69453	243.602	243.602	881.33	534.448	18.1771	545.869	186.92	2336.58	16.5469
	844.647	1.16699	394.587	394.587	1389.73	738.552	20.7316	1624.8	127.944	2750.21	43.7728
	848.89	4.35781	759.533	759.533	1583.83	988.482	41.5671	3198.08	100.888	3463.05	108.293
	853.164	27.0567	1418.26	1418.26	1437.05	1424.7	24.1083	3591.3	110.17	4832.72	219.213
	857.404	-3.14404	2229.11	2229.11	885.397	1784.28	61.5797	3053.49	90.6028	8091.93	466.34
	861.674	31.9472	3095.98	3095.98	457.49	2126.67	120.703	1557.23	106.101	16900.8	1696.68
	865.91	42.4216	3714.22	3714.22	242.24	2303.53	180.999	545.946	125.777	27222.1	4390.43
	870.143	65.1724	3883.23	3883.23	215.861	2475.71	234.989	404.735	137.445	29971.3	7621.01
	874.407	108.092	3328.23	3328.23	230.464	2577.17	305.09	401.403	161.516	23838.1	11515.4
	878.637	154.074	2230.15	2230.15	187.062	2537.15	353.919	407.353	188.402	12023.6	10717.1
	882.897	206.712	1275	1275	184.266	2587.68	355.992	420.09	238.113	4503.34	8213.51
	887.122	242.2	782.195	782.195	189.187	2566.02	352.522	580.816	299.26	2104.53	4198.52
	891.346	460.632	687.447	687.447	205.036	2472.1	425.221	1157.33	365.852	1397.92	823.864
	895.6	738.904	659.269	659.269	248.922	2331.05	461.301	3500.44	449.198	1422.51	274.552
	899.82	845.31	838.972	838.972	298.058	2319.21	525.771	8927.25	644.007	2010.69	159.584
	904.07	747.849	1066.86	1066.86	323.349	2144.9	609.737	12148.8	1138.78	2662.07	117.964
	908.285	522.013	1200.15	1200.15	385.906	1924.65	695.309	11719	2634.24	2633.84	107.49
	912.499	454.602	1297.84	1297.84	487.837	1758.28	786.589	6938.94	5097.57	1987.08	86.766
	916.743	750.012	1442.84	1442.84	622.35	1737.93	1005.58	2174.93	6277.69	1115.5	84.0906
	920.953	1590.64	1793.14	1793.14	861.75	1699.2	1712.09	867.606	5757.61	602.773	80.0651
	925.161	2581.89	2741.36	2741.36	1447.15	1569.91	4985.31	541.978	3257.81	454.397	71.4886
	929.399	3857.65	5025.38	5025.38	2958.04	1398.19	10498.6	411.338	1279.42	405.355	89.6604
	933.603	5289.33	8911.52	8911.52	5435.25	1363.24	12449.5	350.886	675.326	515.833	64.7803
	937.837	5301.62	11382.7	11382.7	6647.06	1309.78	11036.7	315.217	494.134	894.814	71.8456
	942.037	4372.22	11223.5	11223.5	6179.89	1289.83	5213.4	310.027	375.644	1945.78	84.156
	946.235	2499.24	8154.83	8154.83	3863.44	1198.49	1449.15	305.512	315.257	4460.91	86.3079
	950.463	990.979	5081.55	5081.55	1459.61	1011.37	614.192	335.769	251.472	5977.89	124.4
	954.657	440.932	4704.95	4704.95	594.213	908.585	420.509	458.292	241.988	5562.48	99.9288
	958.849	280.804	4994.82	4994.82	315.938	883.642	317.794	790.175	203.502	3618.38	98.1914
	963.071	211.896	4523.44	4523.44	216.393	924.548	264.835	1841.61	169.012	1262.76	94.6839
	967.259	181.112	2860.11	2860.11	162.578	943.712	218.519	4430.4	148.215	466.382	84.0033
	971.445	138.454	1342.1	1342.1	139.193	948.642	192.033	6927.33	124.607	309.129	68.1448
	975.661	123.027	672.315	672.315	135.039	1072.05	145.559	7630.9	106.583	251.373	45.604
	979.844	139.534	407.125	407.125	111.415	1121.23	129.683	5750.29	109.437	197.385	31.576
	984.024	111.978	201.516	201.516	77.8199	1303.81	97.1873	2690	91.7639	102.035	21.5563
	988.234	110.567	151.97	151.97	64.352	1540.78	59.7526	1533.33	82.457	40.8933	10.4397
	992.411	110.402	114.666	114.666	93.4086	1809.57	45.4599	1799.96	64.61	4.32949	4.61982
	996.585	104.492	92.7853	92.7853	211.788	1997.57	39.0885	1943.99	75.8139	-8.48779	-7.9083
	1000.79	119.841	227.506	227.506	403.886	2173.71	42.618	1483.31	54.1614	3.90869	2.04902
	1004.96	124.556	291.706	291.706	458.601	2300	25.4254	763.301	43.2438	27.9867	12.9859
	1009.13	137.843	421.462	421.462	354.727	2465.75	32.7893	226.266	24.7519	53.8136	1.99512
	1013.33	141.609	703.352	703.352	156.659	2721.87	121.185	47.9918	35.7752	119.756	8.37119
	1017.49	145.962	1245.45	1245.45	3.39434	2892.69	204.389	-0.531445	3.60459	306.979	18.2063
	1021.65	170.008	1691.63	1691.63	-1.57344	2951.83	221.176	2.48643	5.22881	829.249	23.8938
	1025.85	196.157	1704.57	1704.57	-1.05029	2928.91	158.922	-1.16436	-9.16289	1992.93	26.3271
	1030.01	228.615	1075.44	1075.44	19.1574	2982.95	34.9998	16.4069	14.4178	4615.1	30.1984
	1034.16	328.192	410.512	410.512	70.9438	3107.38	-2.21621	10.1891	10.0596	6914.2	28.5006
	1038.32	538.196	91.6646	91.6646	243.802	3245.34	15.447	19.4728	29.0498	7210.12	34.8262
	1042.5	921.637	0.868457	0.868457	478.424	3249.55	35.1635	-0.853223	81.5768	5234.92	43.2684
	1046.65	1459.42	-2.50381	-2.50381	571.603	3373.65	72.705	43.9019	148.727	2298.85	51.5184
	1050.8	1798.06	23.219	23.219	517.331	3438.38	113.345	39.1268	246.088	768.499	41.7693
	1054.98	1732.97	86.3102	86.3102	301.199	3352.09	170.355	38.8107	455.345	402.622	45.7137
	1059.13	1475.95	167.141	167.141	136	3311.11	351.108	54.644	1033.29	316.387	68.6435
	1063.27	1565.21	248.085	248.085	91.8253	3274.9	725.777	70.0159	2044.7	266.263	58.9512
	1067.41	2006.27	335.512	335.512	92.965	3241.81	1241.63	106.315	2885.97	253.818	65.6292
	1071.58	2182.14	533.897	533.897	103.21	3339.5	1493.45	130.432	2920.78	272.621	76.5698
	1075.72	1768.12	984.211	984.211	161.553	3296.82	1302.7	121.456	2000.02	324.542	87.2653
	1079.86	944.725	1619.03	1619.03	341.681	3187.95	800.952	94.6763	951.069	423.752	69.9085
	1084.02	520.269	2209.52	2209.52	911.088	3218.76	392.485	82.4828	465.321	661.821	57.6919
	1088.15	548.562	3038.86	3038.86	1490.96	3195.5	234.27	75.2654	486.36	1449.82	48.6079
	1092.28	753.515	3909.02	3909.02	1582	3051.08	178.68	60.6139	787.97	2926.93	46.3497
	1096.41	1118.34	4137.28	4137.28	1143.58	3056.96	148.791	44.4174	893.937	3890.11	35.81
	1100.57	1286.94	3707.61	3707.61	463.096	3298.53	136.276	44.7672	812.348	3732.76	34.0818
	1104.69	1176.34	2359.79	2359.79	153.543	3540.79	119.611	28.753	440.788	2355.03	38.7585
	1108.82	861.639	1328.49	1328.49	79.7091	4137.64	134.671	30.2656	149.742	991.312	32.8333
	1112.94	488.454	1069	1069	59.0826	4706.56	120.334	28.4952	74.8981	469.785	52.6998
	1117.09	268.695	931.082	931.082	149.755	4830.88	119.776	22.0325	53.2423	278.627	38.3518
	1121.2	124.074	751.025	751.025	331.615	4491.21	108.974	34.8687	39.8604	180.322	44.0833
	1125.32	54.1009	516.005	516.005	424.154	3543.45	121.009	42.4951	62.7399	114.652	39.3887
	1129.43	23.4869	380.804	380.804	396.062	2397.43	111.06	40.6028	70.9676	92.4037	50.562
	1133.57	19.4428	192.303	192.303	234.128	1462.18	118.105	69.9836	69.1302	69.9626	50.9983
	1137.68	29.4797	80.8852	80.8852	69.2435	817.133	108.129	86.1296	95.616	49.6173	44.8926
	1141.79	68.9084	25.9352	25.9352	27.0987	472.622	125.011	157.033	89.1129	53.2585	42.1396
	1145.89	219.939	18.4368	18.4368	12.8852	302.992	127.037	288.186	116.109	38.377	47.3355
	1150.03	617.782	4.47793	4.47793	-3.40703	316.49	118.29	452.281	114.593	25.2673	43.4759
	1154.13	1404.85	54.8453	54.8453	0.0133789	382.67	120.356	579.713	102.554	10.2246	41.5568
	1158.23	2083.75	69.1277	69.1277	-4.7624	401.689	115.521	595.472	97.2803	26.7455	51.575
	1162.33	2135.79	94.0164	94.0164	3.75781	376.812	90.2738	454.455	78.7634	1.829	48.1268
	1166.42	1603.28	106.703	106.703	5.06523	239.608	74.8033	293.554	69.1926	5.27705	33.71
	1170.55	830.438	127.279	127.279	-4.44795	81.5497	83.7991	239.464	56.4586	-7.0084	40.9215
	1174.64	276.964	160.14	160.14	3.31045	0.0171875	77.5529	378.179	43.5536	11.3771	37.7594
	1178.73	73.57	371.183	371.183	25.1341	43.9945	78.6579	484.195	40.5684	18.5412	34.1218
	1182.82	-0.435938	823.305	823.305	15.9146	285.371	84.0082	436.007	40.596	101.292	48.1077
	1186.9	-2.84512	1306.4	1306.4	19.5463	687.14	73.8984	253.81	19.4287	180.54	38.2154
	1191.02	3.15029	1506.88	1506.88	14.9227	1116.4	78.2262	105.001	25.9606	317.198	26.4448
	1195.1	18.1576	1361.74	1361.74	49.1374	1505.26	62.5895	23.876	21.085	660.581	21.3953
	1199.18	35.6847	999.284	999.284	52.2856	1801.62	71.9878	3.33193	25.6968	1398.3	43.2671
	1203.26	60.2383	907.517	907.517	60.861	1949.8	48.6217	5.16572	5.49121	2526.09	32.1606
	1207.34	142.925	1617.75	1617.75	95.5597	1858.72	35.394	-9.92461	14.3639	3198.15	23.577
	1211.44	210.452	2588.08	2588.08	93.6771	1422.19	33.4078	0.558008	3.81133	3660.12	32.4172
	1215.52	242.123	2964.73	2964.73	108.709	1195.84	13.3688	-1.98691	-12.0693	3960.61	30.9832
	1219.59	256.445	2639.11	2639.11	143.252	1149.11	6.88301	17.5387	11.5194	3764.76	35.3768
	1223.66	218.723	1593.03	1593.03	192.403	1151.13	4.55859	2.93379	-1.32334	3231.48	28.3007
	1227.72	176.861	1258.11	1258.11	308.859	1438.94	1.30488	17.7979	4.50039	2092.82	22.0579
	1231.79	158.463	2437.16	2437.16	671.018	1781.37	-1.26787	27.5307	18.7911	870.606	34.5513
	1235.88	137.434	3655.2	3655.2	1386.18	2067.27	-5.74648	20.0329	25.5488	381.966	35.0847
	1239.95	192.576	4015.45	4015.45	1935.54	2368.6	3.48125	30.8047	32.375	314.339	17.6622
	1244.01	354.691	3090.24	3090.24	1984	2436.7	15.7305	70.0475	61.7706	466.262	18.7882
	1248.06	501.284	1365.18	1365.18	1450.46	2201.72	33.0178	75.2617	68.0391	1017.97	24.9678
	1252.12	571.354	392.696	392.696	720.814	1926.63	91.2607	140.75	111.182	2185.21	19.7056
	1256.17	511.104	100.522	100.522	414.771	1524.88	173.977	282.514	206.005	3285.73	25.6078
	1260.23	358.533	-7.71807	-7.71807	440.427	1301.73	347.187	614.556	405.611	3539.55	10.3797
	1264.31	196.543	2.40371	2.40371	710.185	1102.86	884.513	1101.08	924.806	2750.94	20.928
	1268.36	84.6336	153.318	153.318	1316.75	1097.41	2207.18	1645.49	1568	1289.64	12.0589
	1272.4	34.7033	506.657	506.657	1854.82	1104.37	3515.4	2611.18	1954.79	414.086	22.4797
	1276.45	54.1509	926.953	926.953	1943.19	1470.09	3833.71	4834.07	2172.69	293.039	3.89775
	1280.49	119.475	1254.64	1254.64	1528.78	2296.95	2903.83	8502.25	1978.6	684.145	-5.37993
	1284.53	264.172	1210.85	1210.85	849.788	3129.01	1346.79	11714.1	1616.34	1345.56	5.95474
	1288.57	348.441	925.329	925.329	441.815	3959.15	486.818	12336.6	1069.81	1871.02	9.41006
	1292.64	335.376	697.605	697.605	277.165	4888.13	183.039	9840.01	530.823	1820.4	-5.20566
	1296.68	277.075	546.02	546.02	227.446	5505.63	66.5845	6202.32	275.89	1221.75	-2.98389
	1300.71	251.133	641.213	641.213	220.663	5850.51	37.185	3497.95	182.921	545.81	-2.61558
	1304.74	317.643	1036.42	1036.42	216.521	5836.85	6.57119	2193.1	158.926	79.0474	8.80854
	1308.77	427.102	1729.7	1729.7	199.526	5630.3	21.7754	1696.19	206.818	0.115332	4.59727
	1312.8	461.602	2253.57	2253.57	204.987	5948.54	77.4298	1557.11	297.81	205.671	-1.9394
	1316.83	376.937	2375.09	2375.09	209.108	6722.63	340.868	1446.68	470.314	501.97	3.80806
	1320.85	245.199	2328.99	2328.99	258.198	8000.03	712.823	1244.7	620.443	971.569	9.44941
	1324.88	151.38	2362.43	2362.43	333.065	9318.2	940.831	1024.48	693.812	2381.13	19.6949
	1328.93	59.9728	2387.04	2387.04	557.316	9830.69	857.323	784.527	653.534	5015.4	39.9541
	1332.95	60.4671	2184.16	2184.16	918.96	9347.97	459.836	579.143	646.024	6951.84	58.0377
	1336.96	40.7543	1604.56	1604.56	1167.31	7649.89	150.204	468.44	708.798	6777.71	120.156
	1340.98	69.8236	917.258	917.258	1101.36	5196.08	101.463	359.922	818.271	4719.46	187.519
	1344.99	94.0648	429.212	429.212	838.539	3284.39	114.047	294	937.558	2631.66	305.936
	1349	85.0672	147.164	147.164	608.443	1986.26	124.792	241.681	1086.88	2003.94	419.019
	1353.01	64.0189	84.258	84.258	512.587	1330.62	114.233	243.271	1237.14	2244.48	516.178
	1357.02	31.0079	10.5385	10.5385	480.679	1189.7	67.3042	252.579	1353.77	3224.22	501.023
	1361.03	28.5219	3.04883	3.04883	465.929	1372.02	21.7406	252.914	1506.48	5143.31	419.864
	1365.03	58.1477	74.3335	74.3335	491.348	1676.31	-3.92402	270.681	1688.48	7455.61	305.011
	1369.04	81.2721	108.834	108.834	539.645	1833.66	0.143945	277.19	1959.4	8622.17	206.574
	1373.04	161.781	127.993	127.993	623.631	1662.68	2.27773	299.449	2481.15	8213.62	124.063
	1377.04	309.46	284.452	284.452	815.516	1227.48	53.2096	363.064	3359.85	6740.23	67.788
	1381.06	509.796	481.151	481.151	1100.51	617.333	139.972	501.145	4316.02	4920.53	42.8585
	1385.06	781.871	819.43	819.43	1752.72	127.529	290.394	684.399	4925.97	3549.27	41.0828
	1389.05	1006.17	1578.33	1578.33	2934.57	-0.0578125	515.008	982.832	4787.32	2780.99	35.6707
	1393.04	1035.78	2664.28	2664.28	4414.95	150.836	786.241	1483.55	3834.89	2798.53	32.631
	1397.03	891.388	3898.92	3898.92	5819.29	482.469	1183.42	2234.37	2756.39	4550.82	38.9719
	1401.02	705.769	5226.68	5226.68	7387.19	780.488	1695.98	3325.09	1837.44	8474.81	42.3013
	1405.01	708.311	6252.9	6252.9	8606.86	1149.93	2419.93	4764.22	1234.07	12547.2	45.127
	1408.99	849.596	6932.41	6932.41	8716.7	1390.64	3389.91	7233.27	840.474	14844.9	59.0567
	1412.97	974.509	7281.73	7281.73	7545.64	1475.52	4464.13	12430.2	615.682	13730.8	109.797
	1416.95	944.43	7020.8	7020.8	5472.88	1474.48	5465.12	22278.7	420.406	11059.2	166.555
	1420.93	850.242	6614.63	6614.63	3959.93	1425.43	7098.79	32714.7	314.662	9033.68	272.936
	1424.91	747.029	5745.96	5745.96	3181.69	1148.36	9202.06	36470.7	226.065	8069.37	435.746
	1428.89	652.472	4859.39	4859.39	2679.68	772.133	9752.96	30306.2	160.73	7605.01	758.49
	1432.86	590.953	4112.66	4112.66	2691.91	539.527	8268.88	17350	129.571	6819.91	1330.07
	1436.83	563.754	3463.06	3463.06	2818.18	412.396	5171.44	7846.92	85.6002	5571.48	2103
	1440.8	527.258	2677.62	2677.62	2680.89	362.281	2503.16	3914.83	101.632	4466.92	3626.17
	1444.77	444.646	1860.55	1860.55	2019.37	455.718	1866.64	2265.41	98.0788	4219.03	8154.09
	1448.74	284.701	1269.56	1269.56	1153.21	595.222	2905.78	1424.96	87.9513	4916.21	16601.4
	1452.7	162.104	893.835	893.835	634.515	996.004	4185.08	905.097	109.962	5810.04	21375
	1456.66	78.2383	660.493	660.493	375.997	1214.76	4471.65	559.813	121.319	6184.92	19559.3
	1460.62	37.8859	598.128	598.128	274.359	1384.17	3506.58	307.515	104.834	5720.82	11226.3
	1464.58	26.0299	459.435	459.435	202.006	1457.81	1637.47	175.107	80.6143	4395.14	3596.48
	1468.54	25.4525	462.305	462.305	181.541	1565.03	611.015	114.292	38.2685	3150.53	1272.62
	1472.5	8.93779	408.827	408.827	127.469	1841.48	248.594	59.9703	11.0035	2006.67	634.91
	1476.45	15.0681	259.284	259.284	90.19	1913.19	147.699	31.6463	9.12529	1171.53	342.046
	1480.4	2.12871	179.059	179.059	77.1073	1739.99	70.4142	12.6214	2.13867	599.564	201.325
	1484.35	4.10264	104.128	104.128	47.2229	1346.47	35.9204	9.29609	-3.35146	236.835	122.545
	1488.3	1.7752	61.4664	61.4664	13.6361	1101.54	17.0952	37.5724	0.957324	50.3912	67.399
	1492.25	-3.66826	53.5439	53.5439	11.3472	1269.97	15.1142	91.7507	39.9675	-0.019043	45.7825
	1496.19	1.75811	-0.673047	-0.673047	3.95596	1907.64	-1.7501	95.7311	47.38	63.0471	28.0887
	1500.13	-1.65938	51.9788	51.9788	-5.03994	2769.5	2.17119	79.714	87.2948	227.327	20.6097
	1504.08	4.36611	83.2575	83.2575	-5.64297	3295.89	28.3448	29.2989	171.411	395.855	7.33721
	1508.01	3.12285	91.0196	91.0196	5.94443	2969.25	31.9342	4.18496	266.926	535.461	7.66299
	1511.95	3.39961	98.9153	98.9153	0.717871	2181.6	40.3995	-4.22842	379.236	555.066	1.07676
	1515.89	5.48516	186.692	186.692	35.1725	1274.05	67.9984	35.5568	613.938	460.293	-4.83174
	1519.82	0.570215	239.995	239.995	35.3033	494.798	88.0852	64.9402	981.024	320.956	4.02529
	1523.75	-4.75449	330.362	330.362	44.3036	90.6261	111.312	115.718	1439.09	222.065	-6.16387
	1527.68	2.9042	458.231	458.231	49.466	1.41309	127.427	167.291	1965.52	214.429	5.6876
	1531.61	17.8395	630.332	630.332	71.0832	-1.3748	155.176	193.453	2284.82	304.248	27.5665
	1535.51	25.2449	788.996	788.996	71.5464	184.42	173.402	220.405	2463.26	453.721	42.3575
	1539.44	35.0172	896.247	896.247	64.1463	487.943	191.247	252.042	2737.95	687.143	71.8458
	1543.36	18.2523	980.107	980.107	58.9717	967.635	221.448	441.963	3087.36	979.903	76.2155
	1547.28	31.7494	1043.49	1043.49	64.1128	1558.83	259.339	822.863	3277.58	1374.29	75.2499
	1551.2	22.1069	1029.82	1029.82	73.1574	2154.54	299.055	1664.94	2941.09	1711.88	69.6316
	1555.12	17.0273	1023.6	1023.6	100.693	2733.59	323.426	2703.89	2159.29	1904.27	69.9429
	1559.03	2.11211	978.24	978.24	104.106	3108.59	346.58	3103.11	1356.94	1934.22	59.7654
	1562.95	13.9661	1100.05	1100.05	113.384	3746.05	388.944	2915.5	807.645	1961.31	77.2799
	1566.86	9.19424	1226.12	1226.12	146.211	4641.67	438.743	2142.96	565.17	1957.91	98.467
	1570.77	9.90527	1468.56	1468.56	137.174	5570.84	512.699	1533.17	477.196	1946.99	89.3065
	1574.68	16.308	1831.67	1831.67	162.955	5785.07	625.234	1299.85	530.905	2093.02	93.6786
	1578.59	-2.58682	2088.94	2088.94	167.74	5258.44	835.467	1265.58	521.271	2330.17	96.8624
	1582.5	11.235	2165.47	2165.47	205.912	4361.86	1315.42	1419.87	509.871	2704.2	93.937
	1586.37	5.68799	1988.03	1988.03	248.854	3563.91	2092.61	1719.01	385.382	2985.07	109.281
	1590.27	21.1898	1691.14	1691.14	268.748	3201.8	2610.35	1849.51	238.179	3086.84	129.074
	1594.17	15.5601	1496.06	1496.06	318.078	3088.24	2537.67	1784.55	130.234	3105.79	169.793
	1598.07	-5.47939	1369.5	1369.5	370.426	3120.52	1964.37	1509.95	73.5215	3021.87	235.418
	1601.97	18.9954	1367.84	1367.84	512.174	3151.46	1278.78	1309.6	48.315	3084.85	478.228
	1605.86	29.4108	1350.66	1350.66	806.704	3131.78	951.017	1306.31	38.0861	2957.89	1080.2
	1609.76	17.9972	1323.46	1323.46	1287.2	3138.42	840.198	1620.58	15.5074	2702.07	1651.92
	1613.65	27.3847	1317.51	1317.51	1805.94	3200.92	791.045	2450.7	3.35059	2373.05	1775.96
	1617.51	26.109	1223.92	1223.92	1904.31	3180.53	801.68	3882.2	-1.01221	2003.52	1683.3
	1621.4	76.9062	1205.77	1205.77	1728.1	3305.02	813.127	5503.77	6.89072	1712.34	765.224
	1625.28	80.3175	1125.14	1125.14	1188.18	3503.69	831.015	6632.01	6.53057	1533.3	443.415
	1629.17	95.4852	1043.25	1043.25	898.142	3733.74	828.474	7136.45	-2.22002	1447.28	565.754
	1633.05	117.556	1015.88	1015.88	949.371	3974	819.937	7162.78	0.612109	1370.89	1681.03
	1636.93	135.378	966.641	966.641	1257.15	4177.42	765.044	7388.93	0.398633	1342.83	4191.61
	1640.81	167.404	1004.93	1004.93	1685.97	4364.68	729.636	9694.2	10.7146	1369.69	5330.7
	1644.69	245.59	1068.76	1068.76	2044.22	4556.58	698.963	18016.7	8.43379	1473.31	5232.88
	1648.54	283.195	1055.85	1055.85	2006.78	4641.67	691.077	32965.1	16.7331	1717.6	2913.64
	1652.41	378.882	1057.32	1057.32	1692.35	4630.81	674.939	42872.5	9.38818	2020.2	776.57
	1656.28	552.716	1029.3	1029.3	1303.33	4616.9	657.417	41047.7	11.2785	2160.27	348.562
	1660.15	856.568	957.626	957.626	1035.09	4507.3	630.986	28004.8	25.7846	2026.65	248.613
	1664.02	1375.01	950.64	950.64	903.755	4384.89	599.128	13527.3	18.3878	1722.94	206.221
	1667.89	2232.02	947.197	947.197	791.806	4181.71	580.938	5745.12	4.47256	1446.21	187.884
	1671.73	3401.48	940.261	940.261	712.65	3937.32	575.118	2726.8	9.52568	1345.38	176.508
	1675.59	4541.28	957.709	957.709	684.593	3662.77	555.783	1383.54	13.8369	1336.95	166.097
	1679.45	4672	958.225	958.225	704.141	3417.13	549.756	666.689	19.3984	1373.98	157.961
	1683.31	3865.75	892.512	892.512	835.404	3171.06	514.777	319.795	11.7054	1410.93	126.514
	1687.17	2618.01	870.38	870.38	1185.5	2967.26	509.697	149.207	16.8567	1424.97	120.171
	1691	1512.09	850.061	850.061	1823.44	2731.2	485.181	60.2808	10.856	1393.51	108.353
	1694.85	818.094	803.799	803.799	2920.75	2541.83	469.911	33.1744	0.310352	1246.78	86.1872
	1698.71	403.341	780.055	780.055	4385.47	2359.16	463.584	30.1531	0.830664	1095.32	71.301
	1702.56	173.645	734.11	734.11	5683.21	2188.68	431.317	4.98574	2.13398	936.329	58.3302
	1706.41	92.4271	720.864	720.864	5983.31	2004.97	418.942	3.14795	5.94131	824.603	47.5143
	1710.26	121.913	703.739	703.739	4856.12	1840.5	394.013	6.62031	0.880469	719.885	44.4989
	1714.07	276.636	627.377	627.377	3056.29	1671.11	341.905	-4.11074	-4.41533	627.045	45.5354
	1717.92	412.931	626.445	626.445	1614.47	1499.66	310.414	-2.35195	-6.00654	571.29	29.181
	1721.76	520.142	619.435	619.435	862.112	1324.31	265.861	3.3958	4.85371	536.76	33.8002
	1725.6	504.414	551.467	551.467	487.792	1187.3	233.29	38.3395	-7.98086	498.334	22.1636
	1729.41	455.502	515.987	515.987	335.683	1042.71	202.772	115.992	-11.9487	455.333	19.1499
	1733.25	515.564	477.971	477.971	224.965	886.132	173.007	206.176	-9.77959	445.016	-0.154932
	1737.09	832.163	484.527	484.527	170.13	755.167	141.321	310.72	-16.4953	423.389	27.3435
	1740.92	1477.27	434.496	434.496	104.476	609.055	121.973	355.462	-5.10752	363.704	133.248
	1744.76	2163.56	392.853	392.853	98.9101	498.369	87.1522	326.748	-0.418555	304.66	355.97
	1748.56	2397.92	324.311	324.311	38.2506	394.621	69.3842	243.433	-1.52002	197.009	502.231
	1752.39	2017.33	276.32	276.32	9.92461	276.969	46.1273	146.682	10.5067	98.2559	481.363
	1756.22	1264.78	208.773	208.773	5.0708	184.326	43.8782	96.9706	7.79209	44.9609	274.305
	1760.04	590.889	179.701	179.701	-9.46289	91.4618	47.4717	89.1833	-4.11992	13.4438	109.612
	1763.84	219.147	152.584	152.584	0.585645	47.8161	30.4844	96.1163	5.325	0.585449	75.447
	1767.66	68.9736	100.446	100.446	2.08877	0.100391	5.73403	110.476	0.896289	-0.269922	81.8854
	1771.48	10.0871	64.8603	64.8603	3.73203	-0.09375	-8.81597	155.982	0.978027	0.689941	58.8153
	1775.3	4.41484	55.4522	55.4522	10.4161	-8.28574	-3.35591	198.865	-4.13301	-2.65342	41.5382
	1779.09	-4.11025	25.0996	25.0996	-2.04658	28.8013	-1.02822	256.669	1.17754	1.65381	0.668945
	1782.9	28.9521	0.436328	0.436328	8.67295	92.5468	0.975928	310.949	17.0392	44.9426	-0.564014
	1786.72	76.4493	31.755	31.755	23.7179	205.943	33.6186	355.477	29.6994	64.222	15.6837
	1790.5	107.835	-0.392285	-0.392285	70.2479	348.801	56.7161	409.637	40.3225	129.485	19.471
	1794.31	180.272	15.0116	15.0116	76.3405	547.56	94.7427	459.929	64.8925	200.107	41.2731
	1798.12	245.228	-5.75078	-5.75078	105.789	785.099	152.533	523.167	74.2127	271.558	61.5824
	1801.93	334.579	15.8724	15.8724	133.807	1065.34	217.382	568.381	92.8063	372.096	75.6079

## Sheet: Figure 1C
Figure 1C		Raman intensity (cts)	Raman intensity (cts)	Raman intensity (cts)	Raman intensity (cts)	Raman intensity (cts)	Raman intensity (cts)	Raman intensity (cts)	Raman intensity (cts)	Raman intensity (cts)	Raman intensity (cts)
	wavenumber (cm-1)	citrate (orange)	cis-aconitate (yellow)	iso-citrate (light green)	alpha-ketoglutarate (green)	succinyl-CoA(dark green)	succinate (turqoise)	fumarate (cyan)	glyoxylate (light blue)	malate (blue)	oxalate (purple)
	501.598	145.137	80.2256	170.822	223.191	300.35	5.7708	209.597	5.40381	64.7618	63.8191
	506.038	155.684	96.3965	174.115	218.405	370.969	16.0291	216.37	29.6779	83.0124	58.948
	510.442	192.668	76.4508	196.066	196.31	438.494	44.0488	203.294	37.5067	85.8211	57.0037
	514.878	208.445	108.439	193.19	194.48	469.336	22.4631	178.226	31.336	93.5288	97.3485
	519.278	225.379	121.022	156.814	186.396	511.423	77.9089	162.432	32.718	143.382	103.15
	523.709	209.441	165.268	196.171	228.542	491.092	59.133	181.983	31.3091	162.532	117.578
	528.139	161.71	114.95	151.004	173.908	442.696	-10.2139	142.254	1.4708	117.538	49.1064
	532.532	234.47	132.453	212.365	212.69	412.995	58.8258	181.227	31.7689	156.562	114.012
	536.957	167.612	104.662	175.41	224.185	339.964	57.2163	157.287	9.07422	112.573	61.0764
	541.347	144.532	54.1693	136.807	213.598	361.484	24.125	147.824	0.260254	81.8423	32.6814
	545.768	170.031	106.074	173.525	187.633	408.448	83.8265	156.732	35.3046	83.1474	73.0121
	550.186	188.115	139.578	210.444	206.201	488.656	117.198	198.908	74.4892	97.1692	124.358
	554.57	147.894	124.588	184.946	208.515	503.917	98.3218	139.154	68.8974	70.2913	98.1077
	558.984	159.082	75.0137	143.021	202.788	458.243	59.7844	99.7719	44.5175	42.5019	80.9546
	563.363	141.094	-3.13008	96.2612	175.539	449.258	54.8763	85.97	55.9388	-0.408398	-0.00615234
	567.773	201.053	67.1729	110.366	164.387	416.389	83.3901	124.856	103.954	38.5547	61.8211
	572.181	192.38	53.6425	144.736	193.854	447.27	77.2226	116.342	154.859	64.9867	78.8349
	576.554	177.901	89.7003	100.778	180.264	381.037	85.2735	77.341	144.151	66.5867	67.2342
	580.958	177.643	100.671	111.403	206.84	287.632	79.545	64.5685	190.328	61.1562	67.921
	585.326	199.835	103.479	79.0205	197.509	216.102	78.5419	90.2403	247.492	98.9975	82.8978
	589.726	149.208	106.353	72.7479	166.298	188.795	106.971	96.2757	247.345	111.416	69.9679
	594.09	111.793	48.9222	50.7028	165.435	122.364	64.0396	69.0926	200.592	71.0172	37.1357
	598.486	78.5225	28.9145	-0.79502	158.249	25.3635	53.3605	-0.487988	139.537	45.3098	0.00771484
	602.879	98.3318	108.161	67.7772	149.469	57.7494	113.144	67.055	156.988	100.003	75.4906
	607.237	80.6535	132.094	57.344	121.023	109.482	103.906	50.0425	119.753	136.706	48.9918
	611.626	58.4236	89.4439	30.9303	109.643	106.62	82.4603	24.6979	88.6399	100.631	44.819
	615.98	52.8759	60.142	10.7633	72.6573	47.225	67.5225	10.6434	65.6587	77.289	29.3816
	620.365	72.4449	89.9212	52.9709	78.9968	88.1586	110.41	58.9012	72.6196	85.4938	70.3884
	624.715	2.96592	1.01182	3.48242	58.6896	57.7824	26.1409	21.6948	32.0335	32.9585	24.2495
	629.095	23.1726	41.1461	15.1281	66.0667	123.359	46.7338	27.8473	-3.18848	44.7966	54.7753
	633.441	40.3995	83.8548	43.4373	66.8562	101.352	41.4068	61.3814	50.1659	96.0218	59.776
	637.818	57.2785	96.6682	65.0417	34.3871	83.2213	60.4801	68.4198	54.0079	66.7487	100.362
	642.159	54.7437	71.5155	72.4716	59.6866	147.73	64.673	38.1849	71.0507	49.5916	83.045
	646.531	33.0255	61.1267	44.3587	68.4826	194.038	45.5058	76.8985	47.3064	44.9655	66.2354
	650.902	41.755	24.5294	38.3338	64.2015	324.104	40.0982	40.7823	32.4874	35.5837	103.844
	655.237	28.562	40.9501	68.6276	40.869	402.887	57.5705	54.0567	39.5067	43.1617	104.083
	659.603	12.1749	26.4161	76.3715	61.8103	397.544	43.7426	41.1433	10.9762	37.4128	101.062
	663.934	23.221	79.2514	101.595	32.549	222.631	75.8335	52.3604	71.9079	62.2511	101.593
	668.296	0.827148	59.7803	74.9278	40.6078	88.6021	44.5628	45.3273	58.7151	49.5902	114.687
	672.623	-10.6822	16.4253	42.5994	53.0096	9.90781	14.8505	20.563	14.0091	38.643	118.154
	676.981	1.81631	46.3084	12.9382	5.67432	-0.000976562	2.31416	2.98398	4.80098	55.7225	90.0038
	681.304	24.7447	47.2486	40.4715	11.2226	21.5236	40.3729	3.50693	33.603	45.3404	98.9481
	685.657	0.924023	42.5655	4.92715	-5.82715	73.0285	14.6441	20.1484	1.52549	26.1091	95.8968
	689.976	4.27373	-4.32383	-19.9699	11.4423	100.557	-5.25488	-6.17832	-1.9209	2.73916	57.9585
	694.326	65.6109	1.29668	46.6057	34.4479	277.849	32.4919	41.9418	43.8736	-2.35811	70.4436
	698.64	76.7522	2.14121	5.47832	43.7045	411.346	45.1011	34.321	32.3193	14.9266	88.5603
	702.986	85.4123	51.3239	23.7705	44.6261	509.683	35.2873	22.4715	20.425	50.6029	92.6179
	707.296	95.0043	17.6561	10.0042	40.6259	771.996	3.36572	12.604	-2.80059	33.1793	66.2247
	711.637	154.64	85.3479	4.10039	54.0146	1265.61	16.95	68.5283	20.1504	67.764	112.188
	715.944	143.829	96.7086	16.4781	41.5036	1666.37	17.0528	57.6537	46.9857	79.3643	146.916
	720.281	109.981	119.846	34.256	21.9011	1805.79	25.9864	77.988	47.3118	75.3865	123.915
	724.583	87.7025	107.366	4.05098	27.6158	1393.79	3.4625	90.438	66.6359	115.537	134.792
	728.916	23.6997	98.5733	2.8793	59.5542	827.203	26.2913	64.4101	41.7635	53.7204	117.753
	733.214	70.6757	116.572	-3.54443	94.6216	519.842	30.6831	149.109	59.4998	88.0413	146.405
	737.543	98.8344	184.865	33.293	69.3224	332.725	42.7462	178.838	93.4488	139.704	163.551
	741.837	125.176	211.552	70.1037	74.36	230.565	54.4889	203.403	105.615	115.411	182.697
	746.162	104.802	250.333	91.099	59.8368	236.774	58.0185	226.403	128.403	141.364	206.648
	750.452	104.71	275.608	73.5877	95.1534	199.262	75.2418	285.741	113.914	162.365	203.907
	754.773	108.997	273.473	84.4795	67.2098	97.2328	85.2638	318.016	95.45	140.516	181.179
	759.059	124.06	263.824	83.4803	87.6049	34.4923	64.2893	283.13	98.2143	159.616	172.964
	763.376	122.294	254.057	84.9969	71.1363	27.7407	45.3222	296.28	62.3063	133.266	172.667
	767.657	226.892	232.366	107.033	68.9007	40.4781	78.7659	272.063	99.5277	172.563	172.889
	771.937	248.246	180.445	107.794	39.4945	0.0015625	67.5225	253.878	94.7779	179.607	166.032
	776.248	335.749	159.285	93.5807	46.012	105.505	73.8938	265.121	131.856	226.694	174.998
	780.524	439.79	196.977	116.195	44.3473	236.181	101.58	265.386	139.562	276.723	188.685
	784.83	550.659	145.113	120.037	59.1935	381.82	77.3806	245.07	157.893	277.089	173.097
	789.102	640.144	178.282	134.506	87.8433	606.111	105.996	214.665	154.247	319.989	151.731
	793.404	607.533	203.173	103.5	89.5874	712.239	57.5244	185.067	176.622	304.218	141.389
	797.672	593.613	221.974	76.6151	88.3171	755.29	95.4631	197.767	178.914	254.37	133.068
	801.97	530.569	276.872	84.4483	107.422	728.245	101.21	212.76	215.02	250.041	126.167
	806.234	484.587	395.756	102.894	154.292	537.985	124.261	232.335	255.736	207.524	147.685
	810.528	385.052	492.411	92.6476	154.214	333.39	96.5119	206.585	252.857	206.813	136.921
	814.788	267.147	544.623	83.6009	245.579	202.136	82.1583	207.8	257.678	182.001	144.071
	819.046	179.855	574.379	53.4471	323.872	177.301	48.795	144.172	202.095	143.681	143.432
	823.334	126.161	579.662	40.5773	399.281	127.057	45.2157	126.89	146.5	130.946	151.203
	827.587	97.5452	500.359	54.3829	381.292	96.6781	3.61455	130.644	107.69	120.687	139.978
	831.871	89.5907	462.154	69.554	368.292	99.0368	50.0847	118.624	106.357	153.596	162.856
	836.121	57.1792	401.131	60.5794	318.366	108.703	12.0188	101.719	84.3937	145.864	128.432
	840.401	45.4921	310.075	40.3488	280.899	139.546	22.9085	89.6173	72.4951	116.984	134.202
	844.647	20.9104	288.77	81.8501	218.377	195.534	25.2461	128.208	96.4531	146.146	152.86
	848.89	40.0154	326.599	155.171	215.083	296.535	75.9237	130.28	77.7604	170.542	177.704
	853.164	26.5878	310.548	246.798	193.504	355.915	101.632	113.723	90.8095	153.161	170.929
	857.404	15.0089	325.9	281.518	225.921	419.741	135.461	75.5226	90.8932	199.295	185.427
	861.674	65.4587	358.54	343.019	274.921	482.177	203.202	104.869	85.0031	238.134	209.696
	865.91	42.0191	336.951	360.085	315.887	538.687	276.746	102.55	64.4315	205.268	254.928
	870.143	95.1707	307.919	326.302	359.804	549.737	293.482	111.753	34.7701	205.79	355.12
	874.407	130.894	336.628	318.556	337.854	566.889	292.401	142.168	57.2105	188.087	409.364
	878.637	151.171	319.364	224.93	214.522	601.007	203.591	178.382	67.0455	232.051	481.255
	882.897	187.984	371.711	166.812	125.292	616.554	130.644	257.984	63.4652	268.374	627.288
	887.122	249.012	369.456	91.4836	36.6487	606.492	81.2471	364.163	71.9624	282.444	727.756
	891.346	281.44	417.684	55.6308	34.8747	560.184	26.9909	509.706	72.6282	248.253	816.452
	895.6	267.449	435.382	-4.66211	-3.04434	487.293	-13.4351	571.203	89.2549	178.591	897.172
	899.82	337.922	529.536	34.4894	3.47549	595.182	16.5579	613.344	167.333	193.95	967.608
	904.07	261.343	501.335	4.16953	-3.98096	574.914	5.86006	440.017	278.056	111.02	806.854
	908.285	283.594	455.266	17.1623	4.17119	565.45	9.25967	274.812	386.614	88.1932	649.603
	912.499	314.661	483.818	80.0525	29.8173	517.756	29.7475	173.218	555.4	113.96	469.851
	916.743	408.229	527.479	142.325	80.8427	487.694	43.0117	107.427	654.806	125.013	309.99
	920.953	517.082	559.839	190.564	106.134	466.03	47.0427	79.628	638.724	109.843	183.313
	925.161	670.306	634.089	288.255	174.476	412.526	59.0301	88.3125	510.245	117.943	131.715
	929.399	760.289	612.32	391.982	214.657	333.049	63.5642	70.7714	336.064	113.105	81.8894
	933.603	828.717	507.722	494.731	294.363	347.665	112.734	45.1959	208.472	118.422	61.53
	937.837	862.377	390.488	585.589	419.082	400.64	237.831	100.079	139.262	187.986	80.2305
	942.037	734.16	297.411	599.639	466.101	370.441	398.545	97.112	66.0286	268.492	48.885
	946.235	508.255	188.285	553.67	428.51	357.237	570.768	92.1885	54.8633	416.333	43.0876
	950.463	315.55	152.504	436.566	390.796	365.996	767.389	126.801	14.8597	635.002	56.032
	954.657	150.337	75.5637	346.716	249.25	279.389	857.5	104.144	0.0128906	850.494	15.7129
	958.849	65.009	117.659	279.707	189.562	282.685	795.893	173.911	2.31563	1002.51	-0.0756836
	963.071	42.6566	137.786	199.326	155.221	286.958	655.261	286.597	19.4635	996.229	19.0614
	967.259	22.3741	118.143	135.262	188.72	271.78	397.094	449.397	4.4501	728.461	33.8179
	971.445	29.8546	133.828	87.2036	237.849	295.126	235.885	589.307	2.47109	463.498	22.6888
	975.661	20.3937	178.739	60.0399	261.501	309.269	133.828	637.222	16.8216	246.436	25.7692
	979.844	38.8864	216.576	55.5608	230.269	346.788	143.416	546.74	3.99668	149.371	51.2539
	984.024	-3.56953	177.84	37.657	198.447	350.559	131.742	350.958	-7.40703	61.5015	19.4384
	988.234	4.62187	147.231	90.8183	104.328	418.662	156.601	218.772	-10.1939	26.6242	16.1183
	992.411	0.559668	111.052	186.637	72.4078	478.177	137.586	144.482	4.6335	9.3374	0.0886719
	996.585	-3.05762	102.004	266.005	60.1816	503.685	80.0927	87.3865	-0.429102	0.740039	26.8457
	1000.79	15.6705	55.1918	283.515	80.8448	534.969	53.9166	77.9837	8.41631	19.0302	41.685
	1004.96	1.94404	32.4184	241.859	96.4949	577.714	36.2534	44.3737	40.6678	-1.39268	48.603
	1009.13	10.1649	55.4885	186.032	92.2285	610.605	28.5987	28.4571	41.4224	12.472	51.596
	1013.33	56.5352	69.008	145.929	105.645	655.23	48.4496	49.4339	44.6791	32.0236	57.3604
	1017.49	56.2586	38.3823	133.644	123.341	695.678	58.5026	25.806	64.8365	44.8628	53.393
	1021.65	81.9382	8.21875	81.2726	108.418	670.437	52.9554	-1.4252	52.5937	54.6914	53.2911
	1025.85	115.38	25.7241	80.112	160.974	699	76.9059	1.54238	72.75	77.8104	84.1515
	1030.01	149.588	2.00674	69.3584	95.7118	709.961	69.6521	24.8116	93.5056	84.5219	68.4716
	1034.16	169.069	30.1749	61.8098	95.7312	694.212	87.0938	12.485	98.7604	115.228	49.4495
	1038.32	224.73	5.83789	80.0642	102.934	803.151	93.4287	18.8668	134.015	104.431	87.5823
	1042.5	266.779	1.00498	85.1211	60.724	820.174	85.0575	15.3605	131.671	81.8354	88.069
	1046.65	270.025	24.6864	102.08	73.8032	797.281	110.28	33.2711	134.028	84.4437	96.5072
	1050.8	294.175	30.0935	160.54	102.376	813.172	104.997	39.2033	144.189	72.46	100.895
	1054.98	291.941	3.53633	187.102	53.1463	811.249	87.2095	19.0621	133.556	45.4892	98.3326
	1059.13	281.932	11.5272	223.469	88.0199	850.816	99.9186	28.6533	143.732	59.2347	101.317
	1063.27	235.858	-18.7216	217.643	66.7015	802.777	35.2264	5.18281	119.618	64.2028	108.65
	1067.41	233.434	6.00156	239.125	86.9982	864.838	48.1349	18.7574	139.817	57.3985	96.6276
	1071.58	219.369	10.7094	229.219	73.8156	913.708	61.847	7.3835	123.535	92.3271	136.852
	1075.72	180.577	6.11553	184.329	114.962	1084.7	44.6656	-3.43213	127.373	96.895	129.522
	1079.86	176.371	0.132715	202.66	129.945	1150.11	16.1947	21.4188	87.9357	123.108	124.338
	1084.02	142.064	24.0746	143.317	173.472	1238.27	26.6372	16.1433	83.3281	115.374	126.2
	1088.15	147.271	44.3549	145.404	208.053	1231.07	26.2984	27.4494	102.555	167.099	132.508
	1092.28	139.206	63.5882	138.629	230.397	1096.15	45.6828	31.9456	106.12	181.49	173.963
	1096.41	128.683	66.3877	170.298	163.414	1099.61	20.1947	32.8401	90.1296	156.855	161.666
	1100.57	137.619	103.169	175.518	111.912	1244.67	40.4396	31.5413	84.7888	147.901	154.118
	1104.69	118.428	50.2439	143.996	72.4043	1414.15	38.2236	31.3584	54.5028	97.6357	167.22
	1108.82	114.626	46.229	117.342	53.0007	1429.17	34.5528	27.1002	56.0791	59.1682	151.974
	1112.94	124.13	56.4379	70.7632	50.7129	1189.05	0.833008	41.676	54.2225	42.3058	157.48
	1117.09	78.2553	38.9848	49.4692	38.9521	724.012	1.57051	-1.50547	43.7397	-2.04219	149.641
	1121.2	87.1181	72.2838	39.5691	55.6312	448.378	16.1731	16.5661	15.7383	10.9321	150.959
	1125.32	113.335	72.9491	18.4731	36.5616	249.373	-4.95273	-2.60049	46.5244	5.4375	162.136
	1129.43	131.024	118.295	42.0915	18.2563	183.822	15.3007	14.504	36.9055	8.78271	177.073
	1133.57	112.8	107.735	25.9345	3.62822	152.551	30.2407	31.0898	32.4883	15.7766	183.974
	1137.68	65.0802	74.7821	-0.586719	-5.50928	106.987	5.87568	-3.83369	23.2812	9.92881	136.641
	1141.79	80.4814	96.1504	-1.36084	17.2569	89.758	0.312891	8.44316	16.8909	-2.75273	185.476
	1145.89	70.4207	115.653	1.92383	54.4405	92.5931	46.0611	2.3292	27.6254	33.4417	179.983
	1150.03	61.3141	82.5017	28.7785	40.0557	113.021	16.4282	4.53467	32.3929	22.6214	164.664
	1154.13	16.0781	107.51	12.7154	22.515	136.074	45.6234	19.1688	27.1012	28.4951	147.822
	1158.23	21.729	110.688	42.1473	42.2333	156.681	47.2551	-3.55947	13.5581	49.8717	172.261
	1162.33	37.2833	193.149	70.4862	57.8251	130.274	60.6319	-1.64102	37.672	59.4604	193.883
	1166.42	35.7566	184.604	83.245	69.1031	98.0864	44.1628	0.633496	35.2511	49.8699	202.493
	1170.55	40.7642	199.762	99.0363	65.983	21.6502	40.9569	3.27334	0.804199	61.6097	197.893
	1174.64	85.522	213.434	123.173	63.0779	-0.00146484	72.4231	2.78633	31.4387	55.3884	186.487
	1178.73	125.345	272.03	147.368	32.8025	33.9656	68.6707	23.8813	36.9638	109.014	182.979
	1182.82	117.147	338.058	157.735	11.971	84.7852	56.7084	17.1664	21.8873	94.9964	179.072
	1186.9	70.1422	377.026	164.186	-0.603516	110.192	68.1455	-2.0499	19.6181	105.443	182.171
	1191.02	96.3452	434.543	148.235	2.19414	184.42	39.2913	10.1396	19.2639	98.1618	196.078
	1195.1	86.2693	474.415	170.994	29.9771	270.305	28.5546	29.7424	-0.0665039	106.261	200.898
	1199.18	60.8272	497.248	184.177	11.1597	364.982	44.1446	22.2656	32.7353	133.25	202.635
	1203.26	61.2307	429.148	171.697	17.4544	387.586	13.2707	38.8162	19.077	112.734	188.893
	1207.34	52.6918	413.619	171.066	52.3755	415.752	26.3411	25.7005	22.3674	112.723	195.676
	1211.44	54.0224	360.567	165.597	69.2356	371.417	38.8646	72.8253	22.9144	119.822	196.488
	1215.52	45.2316	322.793	169.404	70.748	325.213	40.9506	43.395	30.9252	105.74	181.031
	1219.59	65.1309	325.6	171.898	99.1254	346.778	71.3072	62.2165	51.4087	141.181	198.813
	1223.66	38.5288	309.59	127.792	75.5799	304.746	38.8429	35.8937	41.5727	131.154	176.135
	1227.72	31.5338	277.265	120.997	90.3232	305.751	59.1658	52.8313	36.2234	141.863	202.401
	1231.79	78.8541	303.523	121.027	66.2682	336.328	65.9844	68.9335	61.5698	141.416	202.318
	1235.88	17.1966	292.763	80.2917	49.8249	401.412	43.5063	54.7045	68.4187	135.817	199.886
	1239.95	20.8676	281.385	68.3031	2.60518	418.235	18.2396	85.1468	32.5768	131.47	194.512
	1244.01	39.1734	320.785	60.8717	31.1192	454.931	21.1913	95.0633	59.8515	127.182	204.799
	1248.06	13.019	243.159	41.7091	-15.2227	435.533	2.56846	113.257	32.6496	74.756	171.152
	1252.12	39.3073	279.204	53.3256	10.6897	422.274	31.8788	175.329	36.1771	52.6964	175.473
	1256.17	21.0427	290.014	48.9305	1.46572	346.784	16.4287	306.28	43.9406	64.8071	181.267
	1260.23	0.0275391	294.482	54.7335	1.21357	228.495	42.8245	531.913	29.1462	44.8911	162.038
	1264.31	18.0629	294.801	72.4444	-10.2579	170.837	72.9726	1022.13	62.6996	61.4518	172.89
	1268.36	23.0497	308.365	81.2716	1.95957	140.14	106.079	1768.32	57.8067	74.3905	200.326
	1272.4	3.78799	314.562	84.0237	6.37285	152.233	145.949	2403.3	42.2729	68.7108	177.85
	1276.45	0.177246	314.885	74.8087	21.1893	175.543	143.788	2613.35	30.9026	85.0132	184.167
	1280.49	21.7155	348.721	88.5338	-10.0849	332.598	155.201	2249.08	48.5017	89.9995	186.979
	1284.53	17.1999	387.46	66.7063	1.65635	527.823	137.792	1552.49	57.5734	93.5703	249.99
	1288.57	33.427	436.689	91.7327	16.3178	758.245	103.467	938.868	63.6233	118.426	290.304
	1292.64	-2.10723	459.695	75.0188	14.7043	1018.99	79.8273	567.519	45.4543	105.468	376.423
	1296.68	-6.60801	463.963	98.2703	41.2203	1300.47	37.9789	339.035	26.4707	120.593	504.153
	1300.71	12.9178	512.88	143.592	52.3697	1479.32	36.3237	238.513	57.0755	158.204	628.695
	1304.74	17.5643	490.928	201.389	83.555	1473.36	72.3652	192.748	77.3726	205.097	684.154
	1308.77	22.6236	498.693	273.764	100.679	1415.8	80.1054	172.336	61.1634	256.971	618.631
	1312.8	3.08662	478.657	322.721	63.7423	1245.97	149.147	125.072	70.3514	302.125	460.631
	1316.83	16.1449	519.801	359.963	43.2478	1203.69	251.791	135.848	71.939	330.355	308.558
	1320.85	13.2873	513.709	364.993	-16.6051	1297.25	305.839	100.76	83.2267	362.96	244.712
	1324.88	41.1035	560.459	420.911	-3.41572	1686.5	328.392	140.799	99.2174	383.536	182.398
	1328.93	37.4818	525.334	364.32	11.9153	2085.43	252.651	118.159	97.7116	375.179	160.518
	1332.95	44.5101	517.612	316.119	67.5866	2216.96	146.317	134.733	121.111	344.986	113.276
	1336.96	9.37451	485.474	263.81	126.697	1975.6	32.9882	144.612	94.415	308.153	109.974
	1340.98	2.46152	504.897	234.791	180.543	1537.96	3.16475	140.689	111.125	296.574	102.815
	1344.99	5.05742	535.159	219.36	172.523	1095.85	-7.45371	160.954	134.04	305.145	134.601
	1349	61.4461	525.24	237.818	164.333	727.48	27.2309	199.499	168.76	296.76	114.035
	1353.01	57.9124	546.016	233.661	117.468	462.347	12.5175	224.315	218.886	358.115	108.921
	1357.02	43.1397	580.265	265.188	95.6245	418.559	25.2037	297.692	258.915	351.304	89.2589
	1361.03	48.1115	578.664	247.693	27.7969	371.719	43.2881	377.221	288.847	348.219	67.0533
	1365.03	77.3106	634.689	287.775	118.28	494.028	72.2677	448.592	339.48	381.856	86.9058
	1369.04	89.4195	644.418	300.229	132.467	641.486	76.0396	566.894	366.913	383.807	72.4191
	1373.04	74.5196	701.327	311.249	245.651	680.592	119.801	699.517	379.044	381.766	63.2959
	1377.04	54.5919	806.893	375.531	386.625	648.942	171.247	870.952	408.47	415.026	23.138
	1381.06	79.7188	916.092	453.77	542.381	360.433	239.576	1159.39	405.589	455.079	17.1488
	1385.06	131.08	1037.2	534.058	781.912	145.258	332.482	1704.01	412.399	595.019	18.9299
	1389.05	216.157	1121.2	671.89	966.308	33.8097	467.062	2613.02	423.595	722.338	17.0841
	1393.04	231.33	1070.66	777.259	1163.66	45.2804	610.511	3638.9	390.076	830.229	16.1134
	1397.03	305.179	1003.66	907.857	1265.46	138.96	778.224	4512.73	358.939	904.784	-7.87881
	1401.02	338.384	929.986	1064.48	1366.9	229.636	901.097	4701.62	300.679	950.995	8.20947
	1405.01	336.627	829.108	1164.81	1416.86	343.698	1120.22	4008.74	287.793	976.454	31.8807
	1408.99	339.086	811.406	1293.45	1390.94	387.13	1292.3	2832.69	229.777	978.056	19.3372
	1412.97	339.942	730.762	1349.88	1300.93	385.817	1347.42	1779.36	193.527	959.69	32.283
	1416.95	328.076	626.054	1322	1179.91	350.744	1342.77	1104.84	177.24	962.652	23.819
	1420.93	293.068	573.864	1217.8	991.272	371.291	1211.26	689.519	115.31	863.932	26.3497
	1424.91	302.399	499.273	1031.37	763.509	348.441	1002.48	448.49	90.2346	796.623	63.977
	1428.89	277.252	441.664	859.694	539.404	303.273	766.713	307.843	78.808	673.319	60.3042
	1432.86	289.306	425.921	718.869	404.349	272.366	605.062	229.571	50.8269	564.112	134.134
	1436.83	305.744	446.428	605.384	299.429	176.096	456.92	209.864	68.5862	505.697	242.27
	1440.8	252.45	403.77	463.328	229.734	170.842	342.381	178.517	68.8817	391.765	331.216
	1444.77	206.305	358.435	331.49	186.05	121.879	259.837	141.423	54.0095	292.612	391.875
	1448.74	157.594	308.812	218.262	120.966	86.0805	200.485	87.3747	54.5641	236.131	431.251
	1452.7	149.802	268.488	162.531	115.17	159.02	152.117	74.7677	61.9416	155.517	451.346
	1456.66	128.213	212.057	139.69	45.049	202.272	100.329	56.6965	58.5377	115.565	456.167
	1460.62	78.3149	219.309	65.5271	58.6916	229.507	92.1134	65.7572	57.6484	94.9696	494.616
	1464.58	57.3937	205.84	46.6329	33.2858	180.996	41.2665	59.4465	68.1689	81.1277	487.598
	1468.54	56.2378	164.544	66.0973	25.22	186.911	34.183	59.8613	98.0963	59.6345	560.117
	1472.5	45.4356	159.22	38.1108	11.9819	206.82	17.857	20.7003	56.2256	55.3869	651.878
	1476.45	35.1784	150.867	28.1639	-0.13916	292.793	19.2842	43.0629	74.5539	31.0826	754.187
	1480.4	26.5568	125.685	34.048	25.846	290.399	4.16055	42.6481	83.4773	36.4196	863.647
	1484.35	8.56406	86.1787	15.0541	50.5262	224.706	8.18076	50.558	56.2925	37.7965	890.965
	1488.3	-9.10576	52.4527	-0.0267578	27.7906	66.3809	1.04189	-0.106055	17.3969	-7.78828	852.347
	1492.25	0.741992	83.2148	29.5981	68.1301	97.4927	-0.959473	38.0594	33.5871	5.76582	758.998
	1496.19	10.3049	91.1738	45.0205	47.6353	232.507	24.6728	46.1582	23.0607	39.6593	547.224
	1500.13	10.281	65.0414	24.333	35.9959	512.092	15.2361	47.8958	-1.18467	2.09355	350.132
	1504.08	1.86973	55.8322	39.3298	62.6042	741.615	15.3287	57.0785	1.0499	33.7706	214.929
	1508.01	24.6731	24.5624	91.104	79.6523	825.04	48.648	88.6137	30.362	62.7934	147.221
	1511.95	18.0946	42.45	70.9498	59.4325	595.837	55.4937	71.0105	39.8507	21.2657	52.6162
	1515.89	-0.161426	23.5175	99.0628	116.538	359.171	67.4636	132.679	30.6149	45.3921	38.1221
	1519.82	36.7118	13.6878	106.939	126.263	112.109	84.2588	114.631	21.4543	76.9783	16.2461
	1523.75	4.22314	-0.0126953	126.673	151.802	0.419434	95.1783	130.478	25.1692	66.2303	-0.502441
	1527.68	41.3828	36.4453	172.864	171.549	-0.430566	138.424	195.835	82.9603	94.6562	31.6838
	1531.61	30.8035	15.5931	198.809	200.302	20.8262	156.697	225.418	69.1273	117.464	16.9146
	1535.51	32.7994	21.3643	223.707	210.357	22.4589	175.499	269.542	77.9729	133.962	43.1981
	1539.44	60.0866	30.097	255.456	243.412	85.8363	225.434	357.226	111.298	161.663	70.2453
	1543.36	120.185	89.1298	336.059	279.265	159.328	255.205	459.89	139.606	227.776	122.565
	1547.28	82.7131	94.0062	364.515	306.017	315.905	280.915	500.755	141.598	252.614	164.067
	1551.2	75.3948	56.77	396.227	333.567	462.137	293.37	549.243	152.28	254.892	183.764
	1555.12	99.9548	75.7702	424.398	375.817	586.897	316.176	621.378	200.354	318.921	212.865
	1559.03	109.72	54.257	473.833	404.269	679.557	326.738	604.386	214.925	312.32	253.08
	1562.95	145.021	96.0837	497.535	426.327	767.892	362.865	632.693	256.799	362.105	316.523
	1566.86	142.987	89.5068	519.713	465.696	906.976	360.864	619.128	298.181	391.592	328.805
	1570.77	187.752	113.986	567.272	509.181	1154.29	372.443	584.621	343.577	450.201	385.638
	1574.68	199.953	153.581	616.721	522.188	1356	405.013	589.301	393.595	462.851	386.234
	1578.59	227.628	129.458	620.87	577.925	1522.99	407.983	585.704	406.941	499.664	421.906
	1582.5	285.816	147.082	633.629	634.003	1435.85	465.765	584.161	472.425	509.162	454.666
	1586.37	296.56	181.825	698.409	704.129	1222.84	487.97	615.61	537.755	549.767	476.629
	1590.27	366.205	274.756	704.424	748.316	1075.27	530.212	657.285	599.139	610.504	551.607
	1594.17	453.098	357.053	770.187	823.776	1005.2	589.204	692.726	672.989	672.397	573.315
	1598.07	454.386	349.189	785.913	859.822	997.232	602.761	738.471	658.315	672.273	606.765
	1601.97	464.522	454.846	801.418	925.669	1120.85	627.896	786.761	724.728	713.758	649.172
	1605.86	471.557	461.004	800.12	978.533	1123.83	656.228	835.738	745.739	734.981	654.152
	1609.76	519.947	538.347	883.437	1016.33	1160.09	701.472	981.444	828.162	759.07	673.216
	1613.65	648.148	835.26	968.387	1091.78	1272.5	803.545	1211.82	933.208	883.855	773.881
	1617.51	677.219	1081.53	1007.29	1104.9	1309.56	849.167	1410.22	994.292	922.066	845.961
	1621.4	770.018	1253.04	1058.87	1133.11	1400.77	897.354	1642.38	1035.83	972.935	919.27
	1625.28	777.31	1365.9	1083.75	1160.43	1489.84	940.729	1870.55	1068.23	1017.39	962.824
	1629.17	744.855	1335.37	1088.96	1203.69	1461.45	954.11	2054.67	1079.91	1021.27	955.336
	1633.05	749.12	1409.17	1100.01	1205	1550.31	925.217	2381.4	1088.19	1034.61	956.921
	1636.93	788.769	1517.99	1098.03	1199.3	1570.43	947.274	2868.98	1110.48	1032.53	980.194
	1640.81	765.169	1646.91	1094.05	1186.8	1560.52	941.401	3687.67	1083.5	1030.48	954.569
	1644.69	759.289	1828.33	1083.49	1181.24	1558.48	927.42	4867.8	1076.46	1032.58	954.46
	1648.54	731.397	2006.55	1046.19	1158.64	1555.42	906.055	6052.83	995.087	1018.87	947.381
	1652.41	716.662	2117.37	1045.67	1123.93	1531.86	902.228	6840.7	1024.89	1020.59	920.745
	1656.28	707.853	2066.67	998.866	1042.23	1439.71	882.863	6459.07	1002.69	977.864	879.365
	1660.15	692.641	1968.65	989.899	1005.58	1340.1	846.982	5200.09	958.102	939.637	857.256
	1664.02	643.294	1690.91	904.402	992.899	1286.83	775.211	3649.19	892.745	831.237	806.926
	1667.89	574.084	1448.24	810.806	958.527	1178.53	707.772	2289.14	800.737	731.9	706.691
	1671.73	578.079	1322.73	764.742	853.99	1087.53	659.089	1585.56	751.093	676.659	646.96
	1675.59	555.147	1270.66	721.34	797.719	1029.14	626.185	1171.12	707.633	630.046	623.043
	1679.45	529.255	1343.72	656.831	758.345	901.895	563.483	872.64	636.073	575.494	558.05
	1683.31	531.47	1400.91	565.746	709.097	817.224	487.006	671.578	562.629	491.332	506.189
	1687.17	519.856	1491.88	508.315	742.408	793.157	446.678	553.668	528.618	438.392	458.368
	1691	494.575	1552.63	462.668	721.107	721.925	403.819	433.649	432.656	381.501	381.394
	1694.85	550.688	1639.63	397.534	701.226	613.261	345.349	352.456	396.858	277.086	304.872
	1698.71	598.653	1767.34	332.342	703.392	575.399	315.991	288.42	355.639	267.873	273.906
	1702.56	649.122	1889.72	283.02	722.035	519.176	265.861	221.673	307.013	229.884	228.499
	1706.41	687.449	1953.04	259.794	770.584	470.929	216.879	163.74	261.292	196.941	196.852
	1710.26	678.579	1868.94	210.49	766.265	380.195	169.16	129.943	195.987	143.762	157.764
	1714.07	736.257	1744.46	171.531	725.204	304.513	126.221	89.5029	186.612	106.964	93.1336
	1717.92	764.419	1619.06	135.839	659.325	291.822	108.173	63.1327	150.672	82.0598	80.6566
	1721.76	724.8	1303.64	70.2354	523.152	251.264	57.1294	23.9426	100.577	36.3583	41.5271
	1725.6	676.525	1116.54	38.8368	394.805	199.976	46.2981	1.2374	86.2339	30.7662	11.5363
	1729.41	674.417	917.453	58.06	271.903	188.701	50.7866	8.21572	74.646	27.3869	43.3739
	1733.25	596.589	671.991	34.2166	166.162	137.977	31.8997	-4.6293	52.7152	12.2189	3.32725
	1737.09	533.348	473.14	18.117	98.0977	133.845	13.2389	4.49063	35.1426	10.1555	18.4807
	1740.92	429.792	270.675	0.56748	52.8195	96.2432	-1.79736	11.054	11.2256	-1.61279	1.01514
	1744.76	362.712	148.962	14.071	52.0363	85.0103	-3.21289	-1.06553	-3.84062	23.5976	0.610156
	1748.56	271.089	98.5505	12.0266	22.552	73.482	10.7835	34.6969	8.63711	21.766	16.4408
	1752.39	162.194	19.6772	-1.57168	1.36787	47.5941	22.8801	28.0982	-6.45146	1.46572	-9.62119
	1756.22	118.186	0.0637695	23.667	12.8802	38.1803	21.5617	69.1858	2.47949	40.863	13.4938
	1760.04	72.8146	34.2144	18.927	-3.31797	30.4712	12.7069	86.5986	10.0134	43.0188	9.15029
	1763.84	19.6169	33.4172	2.78818	2.76025	50.8952	23.0923	110.364	9.1292	63.2861	3.40908
	1767.66	-0.0834961	-0.0595703	-1.77568	7.19775	0.978223	4.28652	120.602	-0.796484	81.1104	1.42676
	1771.48	47.7231	78.9352	29.5036	-1.52842	17.2417	42.1545	155.617	18.107	110.33	26.1569
	1775.3	30.5328	138.03	38.486	0.752441	33.8052	42.3557	194.606	19.1065	116.274	48.9464
	1779.09	64.1254	193.533	29.9262	29.0052	-1.81865	45.8427	201.649	8.96445	132.563	48.6385
	1782.9	85.2642	244.429	60.0698	5.38828	35.08	80.8623	272.216	42.9383	166.907	80.5717
	1786.72	149.196	305.479	68.756	36.3524	59.7055	66.1535	305.863	60.2792	198.608	97.6776
	1790.5	168.448	335.72	75.9138	37.6405	0.855859	83.4494	325.131	51.3345	213.257	93.2841
	1794.31	234.131	438.959	105.664	44.4881	10.4233	121.074	380.243	71.6436	256.333	138.611
	1798.12	279.331	554.279	133.417	77.8209	23.9928	136.845	427.71	76.541	282.604	153.075
	1801.93	293.116	564.53	131.375	86.8574	18.7417	149.369	452.922	91.9541	302.824	168.984

## Sheet: Figure 1D
Figure 1D			Raman intensity (cts/s)	Raman intensity (cts/s)	Raman intensity (cts/s)	Raman intensity (cts/s)	Raman intensity (cts/s)	Raman intensity (cts/s)	Raman intensity (cts/s)	Raman intensity (cts/s)	Raman intensity (cts/s)	Raman intensity (cts/s)	Raman intensity (cts/s)	Raman intensity (cts/s)	Raman intensity (cts/s)	Raman intensity (cts/s)	Raman intensity (cts/s)	Raman intensity (cts/s)	Raman intensity (cts/s)	Raman intensity (cts/s)	Raman intensity (cts/s)	Raman intensity (cts/s)	Raman intensity (cts/s)	Raman intensity (cts/s)	Raman intensity (cts/s)	Raman intensity (cts/s)	Raman intensity (cts/s)	Raman intensity (cts/s)	Raman intensity (cts/s)	Raman intensity (cts/s)	Raman intensity (cts/s)	Raman intensity (cts/s)	Raman intensity (cts/s)	Raman intensity (cts/s)
	wavenumber (cm-1)	concentration (mM):	1.04671	2.07356	3.05864	4.05947	5.09014	6.1346	8.10573	10.5761	12.1983	14.2273	16.2466	18.2658	20.3539	25.2797	30.5117	36.1607	41.5415	51.2941	61.7455	71.7871	81.9521	92.5373	112.922	221.806	319.373	426.111	524.748	624.156	723.883	820.597	918.36	1004.89
	172.353		16565	16237	16028	15537	15912	16177	16268	16449	16213	16239	16343	16381	16354	16291	16440	16707	16497	16482	16595	16214	16711	16455	16970	17614	18085	18840	18769	19679	20196	21408	21711	22754
	176.953		16191	15940	15782	15337	15577	15973	15982	16072	16018	15793	16148	16075	16086	16038	16093	16158	16157	16249	16315	15878	16471	15991	16693	17259	17803	18373	18354	19032	19583	20870	20993	22032
	181.551		15680	15389	15283	14915	15143	15487	15509	15676	15601	15510	15675	15653	15720	15591	15830	15867	15909	15933	15840	15502	15984	15559	16332	16904	17385	17723	17776	18545	19061	20216	20257	21270
	186.147		15221	15090	14880	14331	14790	14951	15098	15168	15154	15000	15326	15127	15266	15302	15327	15391	15348	15449	15552	15214	15554	15334	15836	16366	16788	17189	17256	18122	18635	19750	19722	20481
	190.706		14952	14953	14574	14112	14541	14576	14897	14824	14714	14504	14724	14849	14786	14764	14878	15015	15007	14855	15044	14579	15110	15051	15380	15690	16257	16647	16649	17488	17802	18652	18782	19822
	195.297		14477	14393	14196	13743	14064	14208	14482	14427	14263	14245	14341	14364	14306	14258	14417	14403	14466	14450	14622	14124	14681	14233	14694	15334	15701	15980	16114	16650	17007	18031	18106	18919
	199.886		13834	13858	13674	13271	13643	13677	13971	13902	13800	13613	13846	13836	13745	13685	13936	13858	13950	13990	13992	13744	14064	13819	14288	14589	15214	15360	15364	16145	16367	17272	17240	18019
	204.473		13531	13442	13186	12968	13186	13217	13413	13326	13550	13246	13363	13345	13455	13390	13448	13440	13433	13599	13607	13241	13679	13380	13766	14179	14542	14712	14900	15335	15771	16442	16521	17315
	209.023		13073	13083	12771	12568	12815	12874	13099	13145	13114	12805	13024	12891	12933	13008	12922	13075	13130	13060	13071	12909	13126	12869	13190	13665	13997	14193	14232	14636	15104	15798	15853	16571
	213.605		12753	12576	12378	12097	12483	12609	12812	12599	12623	12333	12539	12505	12485	12477	12559	12592	12508	12803	12675	12243	12742	12538	12841	13207	13410	13760	13656	14265	14478	15223	15186	15824
	218.185		12259	12186	11865	11769	12064	12126	12344	12221	12270	11984	12146	12142	12107	12109	12139	12313	12210	12240	12169	12022	12195	11979	12330	12735	12882	13198	13164	13714	13983	14627	14491	15289
	222.763		11923	11596	11492	11360	11574	11613	11945	11841	11808	11590	11690	11682	11749	11616	11788	11886	11971	11913	11832	11669	11889	11635	12009	12373	12599	12712	12867	13205	13542	14085	14170	14541
	227.304		11643	11523	11215	11000	11348	11326	11721	11515	11358	11256	11427	11390	11458	11314	11424	11514	11595	11461	11600	11278	11521	11352	11655	12033	12331	12559	12546	12888	13216	13879	13818	14180
	231.877		11402	11144	10934	10712	11037	11093	11326	11282	11179	11032	11218	11051	11101	11088	11144	11283	11144	11231	11331	11034	11317	11133	11463	11599	11941	11996	12138	12551	12683	13299	13312	13960
	236.448		11185	10947	10485	10436	10670	10655	10976	10817	10915	10693	10850	10829	10789	10846	10817	10828	10828	10957	10841	10738	10953	10789	10960	11338	11501	11652	11658	12041	12364	12907	12869	13249
	241.017		10844	10766	10447	10307	10415	10442	10735	10618	10639	10301	10503	10506	10436	10514	10506	10693	10652	10571	10650	10415	10727	10522	10868	11035	11234	11588	11471	11810	12039	12477	12483	12867
	245.549		10733	10429	10204	10000	10192	10056	10583	10483	10381	10223	10316	10298	10248	10222	10266	10272	10329	10411	10320	10180	10420	10263	10540	10704	11020	11050	11060	11420	11670	12269	12063	12441
	250.113		10296	10110	9878	9799	9866	9968	10314	10243	10232	9992	10125	9951	10001	10042	10096	10128	10111	10172	10196	9873	10163	10053	10176	10452	10797	10774	10841	11254	11291	11880	11770	12221
	254.676		10081	9943	9600	9521	9749	9635	10150	9926	9962	9712	9837	9825	9890	9751	9789	9816	9981	9791	9802	9652	9892	9782	9986	10212	10536	10458	10672	10896	11145	11520	11497	11922
	259.236		9766	9594	9376	9337	9525	9413	9899	9631	9688	9390	9572	9595	9584	9493	9551	9645	9609	9543	9619	9383	9614	9544	9740	9992	10134	10239	10256	10634	10831	11282	11198	11626
	263.759		9655	9566	9236	9148	9251	9236	9635	9474	9453	9193	9354	9350	9329	9192	9434	9356	9289	9329	9351	9276	9473	9382	9649	9710	9967	10036	9990	10414	10507	10985	10876	11276
	268.314		9333	9244	8941	8978	9107	9074	9396	9232	9269	9085	9125	9117	9217	9154	9108	9174	9285	9165	9137	8998	9288	9153	9331	9613	9808	9830	9944	10164	10251	10743	10807	11033
	272.867		9221	9108	8873	8708	8795	8739	9267	9030	9010	8891	8951	8855	8891	8771	8818	8926	9003	9046	8987	8769	8992	8962	9130	9319	9511	9654	9696	9987	10144	10735	10561	11053
	277.384		9079	8858	8576	8500	8735	8624	9112	8860	8795	8646	8707	8655	8835	8646	8718	8774	8804	8751	8811	8684	8838	8845	8902	9075	9419	9499	9521	9996	10092	10439	10527	10920
	281.933		8951	8706	8353	8418	8498	8444	8975	8725	8723	8482	8597	8547	8556	8542	8636	8554	8661	8658	8666	8616	8699	8549	8723	8982	9207	9371	9431	9678	9829	10400	10354	10742
	286.479		8761	8635	8273	8277	8470	8185	8902	8570	8559	8244	8463	8394	8357	8391	8332	8491	8478	8486	8427	8323	8515	8380	8559	8872	9153	9265	9361	9670	9811	10276	10362	10687
	291.024		8608	8531	8135	8139	8355	8203	8828	8395	8507	8185	8359	8224	8228	8215	8222	8308	8347	8381	8375	8306	8427	8332	8474	8696	9047	9265	9327	9548	9850	10327	10225	10829
	295.532		8533	8453	7983	7957	8238	8111	8675	8386	8401	8118	8230	8185	8228	8162	8207	8211	8232	8253	8322	8125	8336	8235	8457	8603	8904	9136	9171	9607	9736	10280	10232	10717
	300.072		8386	8251	7942	7971	8109	7977	8475	8289	8266	8016	8106	8139	8164	8084	8115	8203	8196	8123	8069	8058	8230	8162	8337	8563	8731	9043	9061	9599	9507	10149	10022	10498
	304.609		8364	8250	7929	7841	8025	7897	8527	8173	8225	7891	7974	7895	7955	7953	8082	8009	8137	8128	8081	7933	8177	8092	8276	8488	8663	8865	8950	9111	9386	9803	9748	10237
	309.111		8395	8129	7843	7764	7971	7861	8430	8032	8214	7808	7976	7891	7885	7894	8062	8029	8019	8022	8023	7999	8059	8060	8115	8406	8521	8676	8764	9025	9256	9631	9532	9993
	313.644		8221	8141	7731	7727	7963	7791	8455	8093	8126	7782	7922	7796	7829	7790	7796	7955	7891	7948	7914	7836	7929	8037	8095	8251	8369	8612	8597	8925	8952	9450	9380	9758
	318.175		8326	8154	7701	7688	7871	7796	8360	8052	8041	7696	7872	7749	7762	7808	7830	7900	7887	7891	7868	7818	7909	7912	8044	8179	8224	8458	8436	8593	8818	9183	9066	9454
	322.704		8205	8175	7682	7724	7838	7792	8320	8085	7960	7770	7926	7816	7830	7730	7728	7838	7824	7800	7876	7722	7810	7842	7927	8080	8190	8251	8294	8477	8693	9035	8871	9141
	327.196		8213	8034	7692	7683	7845	7755	8385	7873	8077	7675	7892	7734	7739	7778	7759	7844	7862	7800	7774	7726	7830	7699	8067	7965	8104	8138	8126	8439	8444	8764	8689	8980
	331.721		8246	8112	7635	7758	7795	7666	8402	7928	8015	7625	7753	7701	7756	7704	7729	7785	7803	7883	7803	7690	7738	7822	7881	7962	8068	8166	8131	8313	8326	8769	8537	8790
	336.243		8217	8066	7638	7645	7748	7687	8256	7926	7940	7699	7786	7682	7665	7732	7694	7843	7656	7747	7700	7581	7726	7692	7794	7895	8023	7953	8072	8122	8301	8590	8325	8664
	340.729		8153	8130	7599	7608	7835	7638	8347	7941	8073	7658	7767	7709	7718	7631	7673	7733	7723	7843	7696	7628	7771	7806	7886	7881	7954	8033	7972	8099	8201	8472	8398	8606
	345.247		8157	8118	7615	7607	7780	7680	8378	7978	8103	7642	7782	7609	7760	7706	7697	7713	7809	7831	7778	7577	7762	7698	7868	7938	7999	8060	8032	8219	8229	8493	8296	8574
	349.763		8192	8091	7575	7551	7831	7682	8411	7945	8039	7604	7824	7657	7771	7626	7682	7799	7778	7749	7736	7642	7657	7726	7815	7921	7959	8061	7978	8165	8195	8472	8440	8544
	354.242		8274	8119	7579	7683	7944	7719	8432	8000	8117	7662	7797	7664	7701	7730	7667	7815	7758	7835	7820	7653	7681	7690	7799	7963	7948	7946	7930	8232	8170	8392	8396	8621
	358.754		8209	8101	7593	7686	7850	7741	8411	8000	8167	7716	7809	7723	7732	7709	7731	7865	7795	7817	7772	7691	7767	7639	7804	7937	7983	7994	7912	8056	8244	8511	8289	8597
	363.263		8251	8041	7612	7607	7865	7746	8380	7985	8086	7603	7861	7613	7718	7742	7712	7774	7808	7789	7756	7687	7780	7672	7867	7888	7938	8030	7997	8080	8174	8473	8185	8523
	367.77		8252	8077	7600	7700	7860	7725	8468	7988	8112	7828	7844	7724	7755	7714	7736	7870	7794	7808	7739	7671	7841	7753	7877	7898	7918	8051	8003	8214	8100	8449	8375	8502
	372.241		8302	8095	7631	7629	7803	7764	8485	7957	8127	7776	7799	7747	7757	7716	7803	7803	7818	7862	7755	7650	7839	7760	7827	7874	7973	8009	8005	8175	8157	8479	8314	8590
	376.743		8326	7983	7662	7724	7818	7751	8554	8036	8115	7727	7815	7728	7805	7811	7732	7847	7802	7841	7796	7673	7762	7816	7876	7828	7953	8050	8058	8139	8099	8466	8274	8633
	381.244		8371	8117	7577	7795	7871	7815	8557	8103	8179	7691	7787	7748	7782	7770	7747	7811	7797	7832	7798	7734	7772	7684	7781	7852	8058	7992	7994	8151	8135	8446	8316	8510
	385.708		8294	8104	7693	7730	7783	7751	8501	8061	8097	7745	7862	7648	7726	7763	7715	7949	7752	7852	7823	7684	7778	7732	7860	7912	7972	8048	7965	8045	8146	8386	8228	8602
	390.204		8335	8027	7622	7782	7852	7689	8519	8041	8181	7666	7818	7660	7753	7674	7635	7849	7816	7865	7769	7718	7754	7659	7727	7878	8058	8023	7968	8162	8184	8548	8327	8622
	394.698		8310	8147	7616	7628	7895	7735	8546	8026	8082	7662	7867	7690	7732	7725	7838	7867	7825	7796	7703	7667	7748	7743	7909	7907	8074	7998	8032	8213	8273	8564	8360	8604
	399.155		8244	8159	7636	7670	7777	7716	8353	8050	8099	7631	7844	7681	7749	7772	7759	7849	7878	7875	7839	7681	7753	7706	7913	7884	7933	8055	8048	8136	8219	8464	8293	8539
	403.645		8251	8215	7653	7732	7830	7754	8469	7946	8077	7741	7857	7645	7782	7788	7708	7842	7894	7827	7787	7695	7738	7852	7936	7977	7961	8055	7958	8201	8234	8553	8328	8689
	408.132		8399	8173	7644	7738	7860	7815	8511	7983	8092	7678	7812	7824	7715	7691	7698	7882	7766	7811	7784	7767	7760	7841	7871	7955	7996	8019	8208	8168	8216	8582	8411	8722
	412.584		8444	8217	7648	7729	7884	7735	8481	8069	8105	7723	7853	7732	7716	7712	7798	7809	7817	7768	7689	7685	7766	7798	7893	7987	8058	8052	8060	8235	8241	8715	8378	8762
	417.067		8405	8165	7721	7739	7951	7686	8524	7975	8161	7731	7858	7748	7785	7648	7801	7870	7860	7799	7758	7722	7715	7851	7873	7982	8061	8193	8148	8250	8400	8719	8577	8857
	421.548		8339	8096	7599	7726	7913	7778	8578	8086	8215	7716	7841	7731	7702	7808	7767	7904	7812	7889	7840	7746	7853	7739	7890	7958	8062	8254	8219	8402	8433	8769	8628	8922
	425.992		8302	8266	7581	7647	7864	7719	8553	8073	8162	7672	7917	7712	7741	7728	7681	7836	7827	7808	7814	7715	7756	7737	7853	7973	8115	8163	8184	8313	8382	8758	8544	8912
	430.469		8354	8173	7683	7695	7905	7747	8519	8036	8050	7707	7857	7664	7712	7739	7703	7818	7715	7833	7749	7695	7758	7740	7876	7912	8107	8079	8055	8342	8422	8676	8612	8923
	434.943		8349	8290	7625	7821	7921	7711	8531	8059	8155	7646	7714	7702	7712	7738	7805	7903	7839	7935	7841	7748	7824	7760	7867	7873	8111	8123	8156	8269	8385	8723	8562	8871
	439.382		8359	8223	7634	7620	7829	7766	8447	8048	8183	7718	7803	7678	7755	7717	7871	7852	7790	7846	7822	7661	7811	7861	7959	7954	8127	8160	8033	8291	8387	8612	8470	8757
	443.852		8326	8181	7634	7680	7900	7653	8471	8021	8175	7627	7792	7724	7731	7741	7709	7815	7832	7836	7712	7609	7713	7764	7867	7973	8004	8119	8064	8229	8330	8511	8543	8732
	448.286		8296	8114	7611	7643	7843	7759	8486	8060	8043	7742	7780	7683	7745	7748	7632	7838	7858	7840	7732	7630	7722	7660	7832	7928	7949	8040	8029	8258	8237	8461	8347	8660
	452.751		8240	8065	7689	7703	7836	7649	8437	7934	8028	7641	7843	7716	7740	7674	7691	7817	7756	7760	7687	7700	7787	7724	7883	7876	7989	7971	7997	8111	8245	8524	8327	8492
	457.215		8276	8144	7673	7711	7761	7686	8307	7930	8089	7678	7738	7668	7777	7759	7618	7679	7701	7751	7690	7626	7776	7629	7762	7863	7984	7932	7919	8043	8151	8423	8325	8526
	461.643		8144	7970	7585	7547	7692	7579	8392	7890	8053	7558	7675	7605	7664	7608	7718	7653	7706	7682	7657	7624	7625	7624	7719	7862	7795	7927	7922	8057	8038	8400	8193	8491
	466.102		8116	7954	7640	7591	7762	7635	8383	7877	7915	7550	7741	7564	7715	7656	7653	7613	7680	7632	7620	7560	7627	7666	7734	7707	7861	7962	7939	8058	8160	8300	8238	8429
	470.559		8121	7996	7408	7534	7676	7536	8357	7815	7919	7486	7673	7595	7573	7631	7570	7717	7669	7616	7551	7487	7636	7553	7691	7770	7820	7820	7816	8034	8051	8204	8186	8439
	474.98		8100	7946	7440	7585	7683	7562	8333	7796	7826	7578	7683	7549	7623	7586	7532	7655	7656	7589	7577	7521	7579	7626	7707	7758	7780	7887	7755	7957	8027	8195	8134	8427
	479.433		8053	7951	7520	7488	7637	7624	8371	7806	8045	7561	7735	7599	7469	7544	7652	7674	7635	7730	7586	7502	7660	7667	7752	7775	7832	7821	7836	8035	7995	8288	8057	8324
	483.884		8044	7917	7462	7544	7724	7559	8258	7851	7893	7472	7634	7500	7618	7510	7603	7667	7619	7588	7539	7528	7615	7568	7771	7678	7805	7835	7811	7969	7917	8252	8188	8420
	488.299		8073	7945	7397	7534	7716	7557	8148	7792	7813	7369	7628	7524	7575	7478	7590	7586	7618	7613	7617	7469	7533	7539	7622	7702	7813	7789	7776	7901	7976	8262	8128	8372
	492.745		7928	7799	7411	7348	7537	7506	8069	7707	7756	7412	7552	7479	7433	7437	7498	7581	7583	7506	7525	7420	7568	7472	7633	7692	7669	7743	7731	7957	7884	8158	8103	8218
	497.156		7840	7696	7456	7315	7493	7463	7865	7710	7729	7402	7491	7451	7459	7443	7546	7646	7500	7595	7452	7389	7518	7451	7631	7645	7767	7730	7824	7889	7961	8140	8048	8228
	501.598		7745	7722	7458	7387	7549	7497	7899	7644	7702	7439	7482	7423	7490	7393	7413	7503	7549	7558	7515	7373	7491	7518	7573	7635	7647	7647	7716	7864	7943	8151	8024	8218
	506.038		7695	7583	7298	7279	7386	7387	7766	7542	7580	7364	7458	7488	7432	7450	7354	7333	7506	7501	7363	7493	7470	7412	7604	7659	7714	7731	7699	7819	7849	8157	7993	8233
	510.442		7584	7549	7374	7197	7344	7320	7614	7528	7525	7403	7466	7422	7473	7417	7327	7484	7409	7417	7469	7332	7406	7403	7520	7587	7589	7665	7608	7767	7787	8021	8000	8120
	514.878		7463	7471	7227	7201	7363	7265	7561	7495	7399	7354	7418	7315	7443	7391	7353	7377	7337	7464	7425	7351	7392	7436	7510	7557	7683	7648	7671	7807	7855	8031	7966	8208
	519.278		7547	7422	7238	7277	7343	7306	7501	7380	7420	7265	7329	7385	7287	7271	7286	7252	7353	7426	7333	7270	7369	7399	7366	7552	7567	7661	7650	7840	7793	8100	7912	8080
	523.709		7493	7363	7276	7196	7283	7332	7416	7431	7381	7244	7321	7242	7316	7300	7266	7363	7297	7312	7288	7225	7352	7327	7403	7475	7586	7547	7563	7723	7745	7997	7916	8098
	528.139		7340	7311	7249	7145	7242	7309	7379	7373	7270	7242	7262	7273	7271	7319	7230	7260	7316	7312	7306	7324	7315	7327	7471	7515	7599	7590	7605	7700	7746	7980	7845	8091
	532.532		7412	7400	7222	7149	7206	7311	7392	7352	7326	7244	7307	7348	7274	7250	7311	7278	7336	7341	7327	7191	7399	7305	7435	7401	7644	7608	7597	7710	7766	7918	7902	8045
	536.957		7333	7278	7186	7129	7237	7298	7363	7381	7320	7237	7287	7227	7206	7247	7237	7330	7357	7372	7323	7263	7347	7247	7351	7421	7557	7607	7568	7743	7620	7973	7879	8017
	541.347		7286	7321	7179	7124	7226	7221	7379	7291	7234	7146	7308	7185	7276	7253	7253	7305	7303	7247	7303	7224	7284	7248	7347	7448	7461	7596	7493	7721	7726	8009	7779	7998
	545.768		7252	7260	7157	7056	7114	7175	7269	7255	7208	7117	7244	7139	7127	7163	7171	7167	7288	7202	7220	7090	7202	7144	7345	7317	7471	7506	7551	7535	7644	7804	7746	8016
	550.186		7252	7231	7188	7045	7065	7133	7236	7324	7225	7116	7261	7307	7261	7223	7162	7250	7295	7297	7251	7152	7257	7216	7280	7349	7406	7475	7558	7675	7691	7926	7699	7922
	554.57		7205	7170	7188	7007	7095	7121	7209	7194	7189	7201	7158	7204	7213	7218	7189	7230	7195	7224	7155	7136	7282	7209	7310	7357	7434	7395	7469	7543	7676	7813	7731	7952
	558.984		7266	7179	7149	6978	7028	6970	7155	7221	7201	7076	7096	7158	7144	7134	7188	7114	7153	7172	7120	7040	7148	7213	7196	7342	7433	7365	7443	7509	7668	7812	7697	7911
	563.363		7263	7168	7155	6962	7091	7070	7134	7165	7191	7024	7115	7179	7238	7130	7206	7155	7211	7116	7174	7045	7218	7178	7213	7229	7411	7460	7351	7507	7591	7689	7621	7835
	567.773		7221	7144	6991	6967	7095	7108	7098	7152	7136	7114	7084	7140	7051	7121	7101	7173	7085	7155	7174	7017	7136	7108	7285	7283	7398	7417	7352	7494	7560	7707	7615	7821
	572.181		7104	7046	7048	6971	7059	7028	7131	7155	7141	7051	7072	7056	7112	7124	7089	7085	7108	7150	7125	7077	7159	7022	7197	7194	7429	7401	7283	7470	7493	7761	7582	7781
	576.554		7106	7087	7052	6980	7070	7088	7154	7119	7114	6998	7127	7033	7078	7005	7105	7098	7168	7205	7122	7064	7186	7069	7144	7200	7265	7419	7246	7539	7530	7686	7607	7747
	580.958		7092	7024	6999	6903	6999	7040	7108	7123	7108	6959	7079	7011	7099	7084	7090	7053	7103	7118	7143	7052	7022	7098	7142	7229	7268	7289	7319	7446	7454	7733	7463	7796
	585.326		7099	7033	6979	6943	7022	7027	7127	7068	7038	6938	7105	7142	7051	7084	7104	7002	7075	7064	7114	7045	7113	7038	7193	7318	7330	7272	7320	7464	7478	7680	7641	7755
	589.726		7130	7013	6885	6901	7012	6894	7086	7040	7014	6988	7051	7034	6994	6949	6988	7028	7020	7017	7099	7044	7032	7087	7111	7239	7292	7363	7335	7497	7466	7702	7621	7734
	594.09		7106	6955	6918	6929	6947	6842	7069	6985	7038	6929	7009	6953	6973	6952	6967	6959	6951	6913	7107	6961	7038	7079	7082	7113	7197	7297	7241	7375	7350	7643	7525	7669
	598.486		7014	6931	6923	6965	6908	6977	7050	6994	7005	6851	7010	6973	6935	6949	6944	7009	6958	6993	6975	6892	6926	6968	7052	7132	7150	7188	7160	7360	7269	7542	7418	7548
	602.879		7019	6962	6975	6841	6934	6999	7067	7024	7004	6934	6989	6928	6949	6942	7060	7001	7023	6992	6960	6886	6967	7102	7082	7154	7211	7243	7261	7390	7427	7617	7558	7664
	607.237		6968	7019	6818	6837	6908	6917	7003	6966	6903	6983	6974	6940	6863	6923	6851	6902	6952	6923	7014	6892	6890	6939	7016	7081	7106	7201	7175	7334	7317	7613	7519	7634
	611.626		6999	6965	6888	6817	6898	6898	6912	6947	6955	6795	6893	6939	6896	6882	6932	6955	6892	6922	6969	6810	6905	6847	7067	7035	7154	7185	7063	7328	7396	7554	7386	7559
	615.98		6866	6962	6819	6757	6814	6809	6863	6907	6903	6857	6944	6884	6912	6913	6868	6904	6870	6961	6941	6836	6888	6907	6933	6944	7180	7156	7186	7269	7324	7489	7346	7544
	620.365		6886	6869	6838	6699	6836	6865	6864	6903	6869	6887	6985	6821	6884	6938	7008	6917	6865	6873	6901	6851	6921	6886	6990	7122	7204	7132	7108	7337	7296	7567	7458	7643
	624.715		6805	6851	6733	6759	6811	6779	6864	6859	6893	6826	6815	6846	6867	6929	6861	6824	6872	6892	6881	6812	6786	6894	6929	6972	7079	7117	7127	7239	7279	7491	7380	7470
	629.095		6850	6835	6792	6696	6848	6842	6773	6825	6871	6828	6883	6899	6831	6826	6842	6855	6869	6924	6887	6753	6862	6839	7054	7034	7042	7111	7074	7224	7270	7520	7291	7467
	633.441		6862	6841	6835	6766	6773	6837	6858	6910	6920	6854	6859	6868	6860	6831	6844	6816	6862	6892	6909	6837	6850	6859	6945	6974	7127	7133	7053	7272	7264	7471	7381	7428
	637.818		6851	6762	6831	6656	6738	6747	6870	6894	6817	6868	6842	6853	6858	6788	6824	6885	6846	6847	6887	6826	6916	6873	7004	7015	7088	7085	7003	7288	7238	7439	7360	7548
	642.159		6800	6844	6821	6764	6816	6839	6809	6954	6785	6778	6882	6808	6815	6839	6876	6816	6953	6900	6846	6869	6909	6905	6876	6991	7122	7071	7059	7271	7295	7435	7385	7544
	646.531		6849	6774	6723	6659	6721	6869	6797	6817	6845	6733	6844	6811	6843	6919	6853	6899	6869	6959	6827	6861	6904	6851	6986	6961	7095	7086	7138	7220	7280	7425	7401	7536
	650.902		6875	6772	6771	6706	6770	6839	6795	6885	6735	6788	6843	6759	6802	6825	6819	6848	6896	6898	6844	6760	6834	6768	6980	6983	6994	7117	7016	7166	7279	7424	7338	7593
	655.237		6811	6742	6783	6676	6710	6763	6777	6794	6784	6776	6833	6843	6776	6810	6856	6818	6819	6848	6835	6763	6879	6847	6922	6934	7022	7106	7138	7300	7284	7511	7436	7503
	659.603		6721	6720	6762	6687	6646	6833	6737	6669	6763	6743	6785	6757	6798	6798	6776	6867	6806	6772	6865	6699	6853	6830	6916	6992	7019	7080	7044	7280	7253	7418	7274	7466
	663.934		6769	6702	6736	6582	6763	6738	6762	6842	6721	6806	6751	6779	6687	6752	6759	6848	6826	6865	6857	6764	6908	6772	6912	6938	7090	7064	7016	7252	7209	7486	7398	7561
	668.296		6738	6742	6706	6596	6754	6664	6672	6744	6780	6749	6739	6777	6760	6795	6739	6849	6770	6804	6795	6767	6862	6786	6872	7035	7051	7118	7097	7184	7310	7370	7320	7470
	672.623		6744	6654	6635	6632	6703	6724	6653	6769	6708	6695	6769	6729	6728	6703	6779	6667	6736	6794	6755	6779	6812	6743	6855	6870	6979	7099	7063	7234	7223	7333	7290	7480
	676.981		6741	6723	6649	6677	6750	6732	6697	6731	6645	6660	6741	6702	6747	6675	6784	6788	6746	6725	6799	6714	6761	6771	6848	6874	6981	6969	6947	7136	7215	7356	7306	7393
	681.304		6704	6719	6685	6640	6697	6634	6638	6708	6704	6598	6766	6745	6774	6775	6697	6709	6750	6716	6791	6677	6759	6748	6840	6928	6977	7006	6948	7175	7151	7368	7335	7377
	685.657		6701	6601	6690	6623	6634	6668	6656	6717	6716	6642	6777	6702	6766	6790	6689	6704	6794	6747	6829	6628	6854	6759	6768	6855	6958	7017	6967	7204	7121	7324	7269	7403
	689.976		6715	6591	6575	6575	6615	6642	6712	6680	6582	6679	6650	6623	6756	6702	6683	6652	6684	6656	6680	6646	6701	6711	6811	6839	6898	6964	6941	7106	7099	7340	7227	7430
	694.326		6646	6616	6644	6635	6566	6676	6672	6672	6632	6672	6710	6645	6685	6710	6706	6591	6689	6615	6686	6563	6748	6717	6743	6790	6853	6959	6936	6990	7182	7246	7217	7352
	698.64		6615	6628	6589	6548	6583	6616	6662	6632	6631	6623	6779	6641	6626	6672	6658	6696	6682	6643	6753	6638	6714	6731	6798	6827	6843	6997	6950	7031	7152	7298	7212	7442
	702.986		6661	6680	6626	6569	6613	6550	6648	6605	6579	6625	6745	6608	6625	6646	6660	6581	6639	6669	6623	6609	6689	6632	6738	6747	6859	6922	6891	7055	7012	7254	7203	7325
	707.296		6599	6608	6628	6547	6606	6656	6695	6600	6591	6603	6609	6654	6723	6695	6726	6628	6635	6691	6718	6725	6662	6685	6805	6778	6964	6950	6918	7105	7152	7236	7231	7362
	711.637		6602	6577	6558	6474	6586	6627	6606	6631	6651	6616	6635	6638	6664	6595	6689	6603	6663	6660	6715	6675	6758	6730	6776	6826	6947	6932	7008	7041	7150	7350	7274	7415
	715.944		6573	6615	6514	6556	6520	6644	6631	6652	6662	6616	6606	6562	6624	6624	6652	6658	6726	6712	6744	6594	6708	6675	6746	6813	6973	6994	6932	7086	7151	7410	7319	7383
	720.281		6501	6568	6567	6467	6551	6539	6661	6556	6635	6588	6663	6641	6615	6627	6656	6595	6642	6715	6686	6558	6701	6680	6685	6747	6916	7001	6942	7102	7140	7324	7302	7381
	724.583		6558	6555	6597	6473	6624	6506	6606	6577	6621	6531	6636	6522	6583	6589	6599	6591	6581	6570	6601	6534	6659	6632	6651	6784	6890	6928	6957	7051	7148	7370	7304	7395
	728.916		6522	6591	6542	6521	6581	6583	6579	6647	6588	6604	6602	6584	6610	6532	6592	6621	6633	6589	6575	6571	6685	6679	6709	6912	6913	7032	6918	7150	7139	7384	7345	7610
	733.214		6620	6627	6535	6464	6520	6599	6651	6609	6516	6553	6633	6649	6586	6559	6633	6634	6651	6639	6627	6562	6643	6637	6766	6868	6893	7029	7020	7269	7312	7505	7413	7561
	737.543		6563	6588	6601	6515	6601	6652	6579	6577	6605	6561	6619	6577	6711	6626	6595	6607	6586	6683	6667	6588	6614	6649	6801	6847	6980	7051	7084	7285	7325	7630	7641	7719
	741.837		6624	6559	6560	6462	6491	6625	6542	6603	6537	6550	6608	6680	6593	6568	6594	6623	6656	6646	6638	6595	6711	6668	6813	6862	6974	7150	7111	7320	7454	7698	7668	7920
	746.162		6528	6558	6565	6441	6569	6572	6533	6588	6568	6576	6625	6578	6572	6646	6601	6636	6643	6594	6692	6568	6684	6651	6703	6896	6959	7123	7141	7418	7501	7806	7770	8047
	750.452		6511	6566	6467	6511	6570	6581	6555	6593	6561	6507	6608	6552	6619	6583	6560	6524	6642	6643	6656	6570	6772	6663	6804	6932	7179	7230	7255	7383	7472	7869	7887	8043
	754.773		6533	6534	6473	6463	6524	6445	6587	6577	6592	6498	6652	6586	6524	6573	6634	6605	6657	6594	6656	6543	6704	6652	6773	6895	7053	7233	7303	7556	7659	7989	7953	8148
	759.059		6459	6513	6542	6445	6527	6554	6558	6607	6564	6555	6618	6571	6563	6491	6590	6623	6613	6611	6677	6612	6675	6680	6887	6884	7090	7299	7307	7503	7661	8024	7950	8185
	763.376		6518	6536	6562	6414	6473	6507	6579	6591	6511	6490	6583	6568	6561	6557	6580	6545	6621	6611	6608	6697	6724	6644	6804	6861	7095	7258	7314	7534	7680	7942	7836	8169
	767.657		6524	6581	6427	6369	6518	6536	6579	6519	6500	6523	6536	6534	6496	6484	6532	6544	6608	6544	6538	6564	6638	6639	6692	6917	7051	7165	7247	7466	7659	7828	7897	8272
	771.937		6522	6510	6403	6354	6429	6505	6543	6524	6536	6479	6556	6556	6528	6507	6483	6522	6573	6601	6525	6520	6571	6556	6680	6829	6923	7149	7116	7359	7534	7856	7786	8009
	776.248		6528	6462	6458	6392	6423	6487	6542	6567	6559	6437	6492	6482	6459	6476	6528	6536	6503	6573	6543	6493	6627	6640	6638	6830	6998	7060	7067	7363	7413	7755	7732	7896
	780.524		6534	6499	6378	6428	6467	6462	6583	6515	6502	6563	6484	6471	6476	6537	6477	6504	6477	6513	6586	6462	6558	6602	6604	6789	6808	6950	7010	7241	7326	7574	7572	7858
	784.83		6572	6465	6420	6360	6437	6419	6453	6458	6512	6436	6427	6469	6508	6435	6527	6483	6590	6481	6454	6449	6569	6568	6612	6699	6876	6888	6959	7138	7185	7499	7469	7678
	789.102		6456	6441	6431	6384	6384	6398	6543	6520	6487	6339	6499	6465	6417	6434	6426	6488	6524	6464	6513	6451	6553	6519	6566	6694	6827	6897	6835	7135	7225	7401	7415	7637
	793.404		6630	6417	6369	6326	6416	6443	6523	6467	6459	6424	6451	6434	6341	6419	6403	6443	6429	6430	6458	6471	6457	6479	6575	6715	6776	6855	6791	7088	7163	7421	7354	7473
	797.672		6455	6446	6385	6337	6432	6398	6461	6437	6523	6386	6380	6447	6416	6427	6471	6486	6493	6498	6484	6392	6532	6515	6633	6642	6766	6828	6910	6995	7150	7322	7381	7551
	801.97		6442	6430	6371	6279	6380	6405	6478	6438	6477	6379	6411	6455	6418	6451	6394	6420	6409	6451	6526	6493	6454	6523	6608	6671	6751	6855	6905	7074	7102	7394	7344	7498
	806.234		6417	6375	6350	6263	6317	6339	6473	6461	6426	6315	6360	6420	6397	6398	6395	6384	6447	6420	6372	6375	6466	6441	6514	6647	6749	6843	6882	7030	7134	7449	7358	7503
	810.528		6406	6383	6335	6267	6343	6346	6377	6393	6335	6317	6327	6261	6367	6362	6349	6416	6377	6428	6401	6406	6479	6437	6518	6601	6751	6886	6820	6974	7129	7376	7320	7471
	814.788		6353	6317	6308	6282	6283	6328	6439	6346	6427	6291	6330	6330	6323	6340	6349	6406	6419	6345	6416	6387	6398	6419	6467	6567	6654	6696	6745	6975	7081	7291	7259	7384
	819.046		6439	6345	6275	6224	6317	6296	6439	6331	6377	6290	6344	6331	6321	6310	6361	6375	6376	6373	6357	6354	6375	6472	6452	6561	6652	6679	6716	6950	6931	7127	7083	7254
	823.334		6367	6299	6304	6260	6260	6235	6398	6341	6393	6268	6346	6286	6326	6325	6348	6318	6353	6308	6375	6345	6375	6382	6402	6543	6601	6561	6630	6842	6905	7043	7017	7168
	827.587		6343	6361	6287	6231	6245	6286	6331	6345	6342	6200	6326	6331	6320	6288	6257	6371	6304	6400	6434	6307	6331	6328	6337	6415	6571	6574	6664	6788	6811	6964	6899	7089
	831.871		6356	6312	6196	6215	6249	6253	6346	6273	6345	6288	6247	6266	6201	6287	6374	6351	6300	6323	6308	6322	6377	6313	6365	6458	6591	6561	6614	6753	6733	6932	6811	7040
	836.121		6316	6203	6207	6196	6186	6169	6263	6268	6336	6232	6260	6147	6201	6210	6221	6278	6273	6278	6262	6261	6292	6272	6435	6437	6476	6553	6543	6663	6732	6852	6781	6942
	840.401		6228	6308	6187	6146	6216	6208	6200	6278	6254	6258	6232	6278	6252	6295	6292	6212	6300	6227	6331	6219	6307	6268	6309	6404	6502	6543	6490	6583	6571	6856	6723	6897
	844.647		6214	6164	6146	6129	6207	6151	6231	6189	6238	6237	6204	6164	6183	6200	6195	6285	6102	6248	6234	6194	6222	6266	6304	6430	6439	6474	6451	6599	6606	6785	6735	6810
	848.89		6216	6171	6156	6113	6164	6214	6339	6217	6161	6163	6275	6233	6328	6208	6295	6227	6290	6286	6276	6229	6271	6241	6340	6434	6455	6473	6396	6533	6622	6869	6672	6831
	853.164		6176	6170	6224	6069	6134	6127	6148	6168	6190	6180	6144	6150	6190	6210	6224	6206	6265	6233	6194	6117	6234	6252	6215	6280	6356	6376	6415	6528	6496	6668	6626	6811
	857.404		6173	6219	6099	6115	6121	6099	6194	6177	6077	6111	6191	6148	6155	6143	6157	6144	6201	6169	6151	6177	6160	6145	6300	6298	6363	6393	6389	6514	6576	6702	6607	6785
	861.674		6143	6120	6180	6086	6120	6127	6125	6134	6139	6071	6140	6155	6142	6166	6181	6145	6189	6168	6168	6118	6175	6219	6306	6298	6337	6400	6442	6556	6575	6694	6636	6827
	865.91		6115	6134	6147	6020	6095	6117	6082	6130	6151	6059	6081	6133	6129	6083	6078	6097	6151	6169	6176	6116	6223	6225	6266	6276	6371	6403	6362	6527	6635	6689	6670	6840
	870.143		6056	6028	6056	5959	6061	6063	6061	6093	6087	6125	6192	6063	6105	6105	6058	6043	6133	6109	6102	6107	6147	6180	6206	6238	6373	6402	6496	6573	6634	6745	6757	6831
	874.407		6041	5979	6133	6055	5997	6032	6095	6139	6065	6075	6125	6097	6042	6046	6060	6089	6124	6141	6148	6134	6124	6152	6187	6253	6320	6409	6425	6585	6689	6788	6746	6883
	878.637		6083	6047	6003	5992	6034	5968	6054	6069	6005	6026	6077	6049	6081	6095	6047	6069	6132	6108	6072	6107	6205	6113	6214	6283	6351	6456	6449	6629	6690	6826	6837	7076
	882.897		6061	6023	5989	6039	5967	6053	6044	5998	6093	6056	6051	6108	6104	6115	6161	6067	6124	6192	6133	6123	6159	6132	6236	6303	6453	6582	6601	6845	6961	7148	7160	7365
	887.122		6029	6051	6053	5938	5961	6034	5958	6040	5988	6043	6110	6000	6047	6094	6131	6064	6095	6104	6190	6098	6198	6138	6216	6448	6626	6743	6908	7093	7253	7605	7668	7891
	891.346		5929	5945	5991	5964	6067	5990	6012	6047	6028	6009	6058	6059	6058	6091	6075	6066	6127	6125	6209	6171	6213	6205	6257	6625	6798	7006	7211	7503	7817	8169	8255	8600
	895.6		5939	5933	5979	5941	5945	6018	5928	5984	5994	5951	6037	6014	6056	5995	5998	6049	6086	6110	6173	6115	6229	6225	6326	6604	6884	7198	7420	7808	8034	8565	8612	9121
	899.82		5906	5962	5922	5969	5922	5967	5947	5933	6026	6032	6037	6018	6035	6028	6009	6041	6039	6139	6149	6181	6251	6185	6289	6567	6857	7136	7277	7755	7900	8409	8529	8968
	904.07		5986	5904	5906	5871	5835	5972	5956	5940	5892	5975	5979	5971	5945	6024	6028	6021	6088	6028	6077	6048	6134	6148	6247	6433	6597	6815	6939	7305	7532	7908	7962	8317
	908.285		5961	5862	5911	5879	5913	5907	5926	5921	5886	5924	5953	6026	5931	5946	5964	5979	5930	5962	5987	5988	6052	6043	6069	6218	6319	6519	6562	6775	6935	7261	7119	7427
	912.499		5936	5923	5899	5835	5912	5863	5890	5930	5889	5879	5932	5903	5936	5905	5966	5963	5967	5958	5950	5885	5969	5953	6048	6056	6213	6259	6341	6385	6444	6691	6631	6796
	916.743		5906	5874	5841	5724	5859	5839	5902	5902	5855	5890	5984	5864	5959	5953	5920	5897	5895	5972	5968	5923	5937	5940	5974	6062	6093	6185	6120	6316	6357	6494	6396	6450
	920.953		5868	5864	5842	5810	5841	5830	5859	5874	5835	5845	5901	5901	5954	5856	5903	5906	5875	5924	5966	5886	5922	5982	5989	5962	6067	6072	6098	6158	6209	6370	6322	6467
	925.161		5853	5813	5856	5847	5848	5892	5856	5842	5887	5893	5924	5801	5902	5912	5906	5912	5933	5923	5995	5904	5939	5952	5982	5912	6038	6154	6054	6248	6215	6320	6187	6362
	929.399		5781	5841	5884	5814	5868	5855	5817	5891	5826	5844	5896	5899	5876	5874	5881	5847	5836	5886	5868	5828	5892	5890	5980	6022	5995	6021	6046	6116	6227	6292	6235	6319
	933.603		5812	5795	5866	5777	5847	5848	5842	5872	5888	5840	5840	5871	5881	5926	5853	5853	5870	5863	5894	5861	5867	5852	6006	5949	6045	6019	6036	6157	6167	6209	6237	6356
	937.837		5805	5785	5822	5755	5816	5846	5829	5844	5837	5817	5818	5847	5921	5897	5823	5857	5845	5890	5886	5860	5908	5857	5958	5963	6074	5999	6070	6135	6081	6398	6190	6304
	942.037		5810	5809	5788	5738	5785	5855	5802	5812	5808	5828	5803	5883	5868	5842	5843	5826	5845	5862	5907	5820	5875	5962	5898	6032	5990	6102	6011	6153	6217	6357	6257	6351
	946.235		5822	5756	5791	5754	5819	5786	5769	5833	5814	5714	5844	5808	5856	5842	5847	5801	5826	5797	5861	5786	5928	5863	5987	5978	6006	6100	6081	6302	6289	6378	6320	6423
	950.463		5799	5775	5827	5722	5764	5818	5759	5757	5728	5799	5831	5856	5824	5783	5848	5745	5863	5826	5947	5846	5897	5886	5940	5970	6053	6095	6056	6276	6319	6404	6342	6511
	954.657		5746	5765	5819	5726	5829	5797	5800	5799	5683	5817	5849	5808	5776	5835	5837	5801	5856	5775	5810	5848	5844	5877	5926	5955	6105	6061	6082	6251	6336	6461	6397	6553
	958.849		5736	5795	5745	5678	5752	5723	5753	5798	5789	5707	5765	5788	5796	5788	5809	5764	5803	5813	5837	5746	5857	5872	5887	6024	6149	6193	6248	6354	6467	6693	6713	6875
	963.071		5769	5742	5775	5716	5716	5749	5728	5825	5760	5775	5780	5809	5785	5779	5818	5815	5843	5834	5873	5804	5871	5890	5891	6097	6227	6363	6454	6686	6873	7005	6998	7260
	967.259		5744	5738	5748	5731	5799	5764	5683	5803	5698	5821	5814	5775	5823	5807	5840	5834	5900	5906	5878	5904	5915	5986	6029	6249	6516	6624	6811	7157	7320	7717	7703	8156
	971.445		5686	5747	5765	5768	5742	5737	5760	5774	5767	5768	5789	5794	5807	5859	5850	5859	5828	5920	5956	5912	6016	6117	6088	6380	6638	6923	7208	7578	7785	8279	8362	8798
	975.661		5785	5686	5723	5642	5740	5763	5779	5735	5630	5758	5763	5781	5818	5850	5810	5888	5834	5938	5940	5968	5974	6065	6210	6442	6755	7055	7338	7731	8001	8542	8706	9068
	979.844		5761	5754	5729	5720	5747	5713	5738	5774	5779	5746	5850	5803	5788	5820	5826	5862	5882	5920	6012	5914	5987	6019	6152	6420	6660	6942	7181	7598	7928	8295	8515	8844
	984.024		5663	5755	5730	5713	5699	5701	5738	5765	5781	5737	5779	5713	5833	5775	5794	5869	5797	5797	5907	5870	5951	5954	6014	6160	6505	6618	6781	7028	7249	7644	7786	8044
	988.234		5717	5751	5746	5615	5765	5783	5759	5716	5764	5772	5724	5741	5744	5803	5751	5771	5732	5805	5892	5866	5858	5875	5949	6083	6217	6346	6435	6692	6806	7054	7142	7370
	992.411		5704	5706	5657	5731	5676	5708	5730	5739	5729	5682	5806	5715	5805	5761	5724	5770	5777	5779	5761	5774	5848	5777	5836	5979	6124	6157	6211	6399	6405	6543	6665	6859
	996.585		5685	5662	5701	5655	5670	5758	5694	5718	5723	5707	5702	5735	5728	5751	5769	5730	5765	5715	5745	5657	5762	5827	5779	5946	5968	5990	6073	6179	6184	6405	6404	6510
	1000.79		5691	5650	5694	5686	5679	5697	5714	5730	5716	5714	5723	5726	5771	5800	5790	5706	5736	5747	5742	5772	5782	5787	5766	5897	5883	5970	5973	6093	6127	6318	6257	6274
	1004.96		5715	5653	5687	5603	5650	5689	5683	5717	5694	5600	5696	5739	5697	5701	5734	5721	5725	5749	5696	5704	5742	5767	5824	5898	5890	5904	5919	6032	6045	6230	6153	6199
	1009.13		5748	5699	5652	5638	5688	5668	5710	5700	5683	5705	5688	5710	5686	5694	5728	5781	5688	5738	5652	5675	5744	5742	5796	5848	5900	5917	5923	5945	6062	6089	6041	6227
	1013.33		5636	5658	5695	5661	5668	5651	5693	5719	5647	5697	5744	5663	5737	5706	5688	5745	5669	5694	5723	5706	5692	5738	5739	5731	5874	5853	5883	5996	6055	6130	6038	6090
	1017.49		5699	5672	5677	5690	5658	5655	5644	5684	5704	5639	5677	5655	5682	5678	5749	5773	5752	5716	5761	5699	5786	5725	5797	5744	5820	5817	5825	5990	5921	6102	5996	6054
	1021.65		5702	5684	5670	5568	5644	5708	5664	5678	5696	5593	5729	5658	5723	5721	5656	5645	5711	5766	5732	5682	5696	5704	5773	5779	5783	5833	5834	5975	5959	6099	6036	6083
	1025.85		5662	5679	5676	5620	5697	5678	5684	5694	5735	5639	5651	5720	5716	5660	5700	5746	5680	5704	5677	5616	5687	5762	5776	5798	5852	5899	5819	5955	5930	6056	5987	6066
	1030.01		5653	5662	5594	5634	5649	5698	5765	5677	5674	5643	5642	5678	5666	5688	5701	5728	5639	5701	5717	5641	5639	5743	5762	5741	5847	5816	5780	5914	5913	6065	5935	5976
	1034.16		5664	5696	5695	5640	5675	5706	5669	5698	5630	5663	5672	5664	5694	5670	5651	5634	5682	5670	5650	5657	5711	5720	5721	5769	5804	5770	5831	5889	5902	5989	5876	5973
	1038.32		5650	5617	5647	5584	5599	5632	5698	5689	5634	5731	5730	5718	5668	5638	5693	5643	5686	5766	5702	5670	5688	5748	5711	5721	5789	5826	5836	5853	5848	5946	5954	6066
	1042.5		5625	5636	5621	5648	5630	5702	5681	5690	5661	5624	5611	5640	5648	5675	5678	5686	5695	5697	5751	5698	5695	5745	5709	5744	5781	5784	5768	5859	5891	5996	5872	6007
	1046.65		5684	5666	5639	5628	5548	5700	5621	5658	5664	5592	5649	5660	5688	5668	5599	5704	5714	5640	5633	5644	5691	5715	5746	5763	5796	5774	5823	5850	5846	5974	6000	5998
	1050.8		5639	5647	5650	5607	5639	5648	5722	5670	5669	5678	5661	5653	5696	5657	5732	5728	5706	5632	5689	5686	5702	5683	5774	5780	5816	5832	5814	5860	5844	6034	5901	5966
	1054.98		5693	5655	5673	5584	5661	5649	5650	5667	5700	5602	5686	5636	5698	5670	5623	5655	5652	5667	5689	5674	5695	5706	5777	5754	5774	5825	5780	5867	5912	5992	5948	5950
	1059.13		5667	5681	5614	5572	5651	5599	5687	5698	5662	5674	5689	5671	5621	5675	5687	5651	5674	5677	5698	5668	5739	5667	5707	5714	5800	5782	5798	5926	5896	5939	5899	5987
	1063.27		5664	5663	5612	5586	5586	5566	5639	5668	5671	5649	5710	5570	5633	5684	5643	5590	5654	5653	5621	5673	5688	5650	5680	5699	5723	5826	5720	5862	5899	5888	5927	5991
	1067.41		5694	5706	5680	5565	5613	5581	5687	5613	5634	5719	5660	5618	5641	5617	5652	5704	5645	5698	5612	5635	5664	5666	5720	5707	5775	5806	5753	5862	5852	5960	5919	5935
	1071.58		5622	5672	5620	5596	5635	5634	5690	5672	5597	5627	5668	5625	5689	5636	5660	5635	5679	5681	5617	5597	5659	5682	5760	5810	5760	5789	5771	5869	5868	5957	5859	5947
	1075.72		5633	5671	5674	5578	5687	5606	5716	5659	5659	5658	5647	5637	5679	5591	5630	5679	5720	5673	5629	5636	5640	5664	5684	5738	5816	5787	5822	5823	5823	5919	5863	5912
	1079.86		5630	5679	5622	5621	5682	5637	5643	5655	5624	5690	5674	5688	5660	5621	5638	5663	5652	5631	5624	5669	5657	5724	5712	5733	5822	5748	5769	5862	5845	5945	5852	5990
	1084.02		5622	5624	5636	5589	5612	5631	5659	5637	5642	5674	5652	5644	5627	5671	5682	5646	5697	5659	5676	5658	5636	5717	5746	5730	5785	5760	5731	5845	5869	5946	5842	5897
	1088.15		5635	5657	5639	5601	5640	5607	5614	5624	5624	5657	5662	5611	5651	5689	5663	5595	5682	5633	5610	5625	5772	5650	5707	5708	5709	5800	5763	5847	5874	5990	5929	5939
	1092.28		5615	5633	5555	5573	5607	5632	5637	5655	5614	5667	5640	5636	5634	5651	5639	5696	5653	5638	5643	5610	5739	5663	5657	5738	5773	5731	5714	5881	5852	5968	5895	5938
	1096.41		5661	5646	5606	5570	5574	5592	5676	5593	5588	5559	5653	5660	5713	5642	5584	5633	5581	5629	5635	5654	5650	5667	5692	5697	5768	5736	5811	5844	5833	5947	5873	5994
	1100.57		5593	5603	5644	5615	5584	5676	5567	5621	5698	5521	5673	5670	5675	5636	5641	5650	5622	5670	5611	5633	5658	5665	5699	5762	5747	5786	5743	5847	5824	5929	5859	5918
	1104.69		5652	5629	5655	5599	5595	5615	5645	5606	5629	5630	5587	5664	5632	5646	5583	5594	5637	5635	5598	5679	5711	5679	5719	5664	5760	5746	5783	5867	5826	5939	5882	6011
	1108.82		5596	5637	5610	5556	5553	5580	5591	5607	5654	5668	5675	5653	5620	5675	5640	5655	5709	5627	5635	5695	5638	5668	5720	5734	5732	5750	5781	5839	5941	5944	5895	6020
	1112.94		5623	5621	5633	5612	5619	5609	5583	5678	5620	5676	5655	5658	5626	5653	5590	5669	5634	5603	5662	5716	5731	5600	5653	5751	5775	5768	5799	5837	5870	5991	5890	6041
	1117.09		5572	5626	5592	5556	5571	5613	5630	5568	5583	5637	5616	5592	5586	5647	5631	5611	5669	5605	5622	5579	5603	5668	5743	5739	5768	5719	5758	5866	5854	5965	5887	5929
	1121.2		5506	5614	5593	5598	5602	5607	5591	5694	5662	5585	5670	5626	5653	5649	5606	5629	5629	5615	5724	5659	5627	5689	5755	5751	5795	5787	5829	5810	5846	6012	5895	6018
	1125.32		5608	5589	5589	5629	5645	5612	5615	5643	5642	5621	5611	5646	5630	5561	5626	5637	5638	5667	5678	5668	5615	5713	5666	5794	5735	5794	5717	5858	5863	5961	5870	5959
	1129.43		5590	5612	5578	5596	5565	5612	5625	5646	5589	5613	5617	5633	5638	5655	5651	5646	5635	5660	5670	5589	5601	5597	5683	5725	5776	5748	5773	5832	5880	5894	5913	6012
	1133.57		5582	5652	5673	5628	5605	5559	5634	5640	5637	5602	5602	5601	5664	5645	5651	5632	5697	5648	5644	5643	5664	5731	5727	5712	5786	5757	5792	5901	5856	6021	5884	6017
	1137.68		5589	5604	5623	5616	5630	5596	5622	5559	5576	5575	5628	5696	5622	5676	5676	5662	5676	5650	5591	5647	5649	5674	5712	5679	5728	5787	5817	5870	5864	5988	5875	5945
	1141.79		5615	5584	5559	5575	5583	5631	5604	5605	5627	5590	5598	5643	5615	5630	5621	5646	5612	5639	5659	5632	5582	5653	5705	5744	5756	5787	5762	5900	5847	5965	5953	5932
	1145.89		5645	5627	5585	5604	5595	5596	5594	5686	5612	5636	5628	5643	5631	5632	5709	5631	5616	5608	5592	5650	5621	5679	5722	5687	5743	5830	5751	5863	5927	5950	5897	5966
	1150.03		5650	5656	5634	5546	5611	5623	5666	5599	5564	5626	5616	5625	5602	5645	5619	5697	5637	5638	5636	5615	5668	5645	5693	5710	5803	5821	5773	5844	5983	5942	5911	5991
	1154.13		5616	5636	5574	5559	5612	5592	5625	5635	5584	5577	5612	5618	5601	5657	5617	5625	5690	5634	5679	5677	5665	5650	5653	5684	5730	5794	5813	5872	5900	5986	5896	6023
	1158.23		5626	5638	5611	5570	5613	5654	5597	5621	5634	5605	5676	5601	5647	5636	5643	5641	5658	5652	5651	5652	5683	5686	5722	5728	5761	5851	5817	5879	5951	5954	5939	6044
	1162.33		5575	5594	5607	5561	5580	5615	5647	5593	5626	5600	5677	5624	5642	5612	5651	5632	5701	5692	5619	5647	5651	5667	5648	5708	5793	5833	5789	5898	5947	5991	5931	5960
	1166.42		5625	5558	5642	5594	5550	5652	5542	5691	5626	5602	5611	5643	5569	5596	5652	5661	5658	5668	5677	5617	5623	5647	5741	5693	5776	5778	5824	5929	5876	6050	5956	6040
	1170.55		5612	5576	5590	5605	5590	5634	5619	5607	5597	5574	5668	5661	5615	5667	5641	5625	5598	5631	5662	5689	5653	5617	5647	5727	5815	5780	5757	5865	5939	6020	5957	6067
	1174.64		5617	5610	5633	5585	5606	5614	5688	5569	5615	5645	5567	5635	5622	5627	5667	5613	5581	5648	5624	5595	5679	5667	5706	5680	5755	5830	5755	5920	5953	6060	5953	6051
	1178.73		5588	5632	5626	5558	5595	5640	5598	5663	5559	5590	5573	5633	5617	5639	5641	5647	5610	5624	5632	5657	5627	5658	5671	5677	5727	5792	5787	5909	5883	6016	5968	6026
	1182.82		5653	5646	5661	5579	5592	5629	5625	5635	5620	5545	5622	5617	5627	5629	5608	5665	5637	5691	5668	5659	5645	5633	5706	5710	5747	5844	5788	5926	5848	6003	5973	6107
	1186.9		5560	5571	5592	5545	5593	5607	5585	5632	5623	5575	5666	5653	5566	5633	5558	5598	5596	5576	5602	5627	5643	5633	5720	5697	5765	5818	5817	5925	5870	6011	5989	6046
	1191.02		5601	5631	5596	5612	5624	5642	5627	5625	5643	5577	5596	5565	5625	5652	5645	5587	5708	5616	5661	5592	5661	5637	5742	5729	5771	5785	5829	5873	5955	6078	5944	6081
	1195.1		5602	5573	5640	5563	5641	5625	5587	5641	5615	5673	5668	5587	5614	5624	5662	5660	5639	5691	5661	5711	5669	5635	5696	5773	5858	5824	5870	5928	5990	6078	6028	6094
	1199.18		5666	5611	5623	5619	5622	5623	5618	5661	5635	5665	5604	5645	5600	5664	5662	5718	5640	5698	5670	5670	5719	5667	5770	5750	5820	5832	5841	6026	6029	6069	6019	6215
	1203.26		5597	5685	5616	5583	5604	5663	5560	5600	5584	5667	5606	5641	5640	5667	5655	5661	5647	5625	5698	5662	5679	5636	5707	5786	5859	5840	5820	6042	6020	6250	6068	6152
	1207.34		5598	5661	5655	5587	5647	5659	5636	5682	5604	5621	5633	5585	5640	5586	5687	5667	5693	5687	5668	5684	5694	5683	5738	5725	5852	5866	5929	5990	6070	6194	6193	6230
	1211.44		5601	5633	5633	5598	5592	5608	5655	5609	5653	5664	5671	5678	5626	5663	5699	5641	5612	5692	5665	5654	5672	5741	5711	5824	5910	5923	5915	6064	6106	6247	6163	6275
	1215.52		5550	5609	5562	5532	5577	5544	5654	5663	5579	5661	5677	5658	5625	5670	5606	5646	5664	5633	5689	5645	5733	5666	5732	5786	5847	5920	5948	6055	6153	6255	6191	6270
	1219.59		5579	5642	5587	5597	5559	5605	5610	5623	5661	5574	5619	5604	5702	5603	5634	5632	5665	5688	5711	5659	5754	5727	5781	5802	5877	5933	5971	6050	6064	6259	6271	6344
	1223.66		5593	5610	5559	5585	5587	5610	5612	5577	5575	5598	5619	5654	5677	5640	5624	5676	5624	5606	5605	5635	5680	5709	5754	5779	5879	5943	5878	6087	6089	6206	6218	6265
	1227.72		5663	5591	5640	5614	5655	5638	5626	5640	5641	5640	5657	5622	5645	5659	5713	5684	5660	5675	5599	5660	5732	5699	5715	5832	5949	5910	5893	6033	6112	6186	6191	6291
	1231.79		5650	5681	5675	5618	5596	5674	5656	5621	5623	5647	5621	5666	5693	5645	5648	5638	5697	5716	5697	5699	5708	5660	5753	5833	5863	5939	5954	6047	6079	6227	6212	6359
	1235.88		5659	5668	5601	5542	5623	5645	5655	5592	5637	5604	5592	5675	5604	5688	5655	5621	5652	5685	5687	5651	5585	5652	5741	5861	5851	5888	5924	6075	6174	6300	6214	6356
	1239.95		5616	5655	5612	5625	5588	5634	5580	5650	5624	5613	5658	5609	5563	5665	5690	5630	5656	5641	5704	5645	5671	5747	5761	5803	5930	5967	6027	6178	6208	6395	6297	6395
	1244.01		5610	5578	5618	5614	5568	5628	5622	5686	5621	5629	5617	5673	5644	5689	5700	5654	5681	5719	5700	5627	5772	5701	5802	5825	5853	6049	6040	6170	6321	6472	6330	6582
	1248.06		5577	5589	5618	5514	5615	5644	5577	5579	5581	5656	5617	5640	5604	5644	5634	5657	5675	5705	5625	5692	5757	5716	5747	5815	5934	6019	6151	6282	6325	6535	6492	6695
	1252.12		5619	5582	5642	5552	5608	5615	5651	5639	5602	5626	5655	5671	5667	5671	5663	5702	5718	5643	5726	5681	5738	5720	5846	5929	6114	6158	6257	6411	6491	6792	6788	7068
	1256.17		5652	5613	5580	5555	5592	5610	5549	5595	5627	5636	5645	5653	5712	5706	5668	5643	5732	5732	5714	5696	5779	5734	5862	6048	6164	6368	6545	6777	6925	7224	7319	7495
	1260.23		5608	5628	5603	5593	5607	5562	5615	5655	5663	5658	5623	5741	5666	5715	5709	5685	5749	5756	5730	5822	5921	5908	6017	6217	6523	6821	7078	7466	7662	8090	8273	8532
	1264.31		5609	5621	5670	5571	5635	5648	5625	5724	5639	5615	5681	5663	5751	5767	5778	5827	5826	5898	6013	5967	6088	6167	6204	6718	7138	7761	8056	8724	9140	9870	10278	10856
	1268.36		5577	5618	5677	5632	5625	5695	5694	5771	5713	5694	5715	5751	5800	5860	5929	5928	5970	6076	6139	6223	6339	6499	6574	7362	8266	9132	9873	10756	11621	12708	13440	14277
	1272.4		5592	5611	5620	5528	5651	5687	5700	5752	5813	5776	5814	5820	5888	5908	6008	6036	6086	6314	6328	6434	6664	6781	6941	8106	9279	10440	11302	12707	13848	15324	16337	17782
	1276.45		5542	5602	5648	5575	5615	5666	5707	5713	5737	5688	5823	5846	5801	6007	5999	6099	6170	6259	6434	6553	6690	6782	7042	8415	9639	11034	12006	13636	14722	16521	17530	19150
	1280.49		5603	5565	5589	5634	5631	5675	5680	5729	5724	5753	5772	5838	5855	5923	5974	5997	6102	6203	6308	6488	6594	6719	6939	8114	9266	10336	11217	12532	13637	15263	16121	17564
	1284.53		5591	5565	5607	5614	5622	5622	5567	5667	5712	5723	5770	5749	5803	5753	5869	5875	5881	6032	6180	6180	6328	6397	6507	7333	8132	9000	9602	10581	11362	12571	13174	14284
	1288.57		5595	5573	5626	5611	5636	5654	5550	5639	5699	5655	5690	5669	5754	5724	5798	5793	5816	5886	5830	5976	6095	6115	6237	6678	7190	7743	8181	8732	9232	10047	10391	11065
	1292.64		5601	5549	5629	5578	5581	5616	5600	5627	5592	5644	5635	5673	5691	5710	5680	5714	5751	5807	5837	5754	5930	5942	6000	6330	6648	6960	7199	7585	7958	8391	8709	9115
	1296.68		5617	5635	5598	5537	5577	5613	5589	5599	5637	5613	5678	5579	5573	5666	5657	5674	5719	5697	5805	5702	5790	5788	5901	6099	6312	6550	6666	6989	7240	7527	7674	7980
	1300.71		5534	5552	5599	5567	5569	5657	5559	5543	5585	5641	5653	5609	5585	5637	5615	5646	5616	5685	5701	5658	5735	5778	5791	5999	6173	6351	6387	6684	6787	7211	7219	7388
	1304.74		5640	5603	5578	5595	5599	5603	5536	5548	5553	5604	5640	5613	5642	5568	5599	5623	5649	5657	5691	5638	5716	5705	5773	5929	6059	6248	6275	6521	6603	6820	6869	7022
	1308.77		5589	5551	5633	5568	5537	5595	5610	5596	5548	5607	5644	5612	5637	5619	5623	5574	5708	5614	5695	5661	5707	5727	5845	5933	6015	6075	6204	6332	6477	6727	6712	6945
	1312.8		5585	5517	5571	5578	5559	5569	5590	5569	5586	5592	5637	5587	5611	5646	5608	5593	5627	5621	5655	5677	5693	5745	5713	5844	5986	6079	6117	6265	6400	6536	6643	6782
	1316.83		5544	5562	5609	5596	5566	5567	5603	5630	5556	5631	5659	5572	5576	5607	5653	5646	5661	5659	5666	5659	5696	5691	5776	5848	6000	6079	6143	6269	6372	6511	6596	6718
	1320.85		5580	5546	5591	5568	5599	5533	5594	5657	5564	5556	5595	5575	5611	5518	5635	5644	5655	5679	5649	5600	5671	5622	5714	5796	5882	6076	6052	6222	6320	6533	6501	6621
	1324.88		5573	5552	5594	5537	5535	5594	5596	5595	5580	5637	5555	5607	5590	5615	5642	5680	5638	5687	5628	5654	5655	5706	5794	5793	5947	6037	6167	6267	6386	6547	6498	6622
	1328.93		5555	5589	5548	5559	5599	5565	5574	5602	5579	5582	5569	5627	5605	5633	5626	5592	5593	5633	5656	5616	5644	5707	5762	5781	5825	6074	6141	6233	6301	6526	6476	6710
	1332.95		5500	5591	5574	5513	5543	5584	5567	5624	5574	5607	5594	5577	5645	5603	5659	5650	5700	5661	5657	5660	5685	5659	5752	5870	6027	6066	6095	6298	6327	6517	6604	6667
	1336.96		5508	5567	5557	5557	5528	5651	5598	5615	5574	5556	5594	5608	5573	5633	5596	5612	5678	5689	5683	5625	5717	5674	5776	5854	5939	6080	6206	6201	6371	6583	6532	6695
	1340.98		5574	5548	5561	5551	5541	5523	5562	5597	5590	5541	5610	5662	5624	5644	5578	5656	5660	5612	5586	5649	5707	5707	5717	5843	5930	6135	6142	6294	6393	6599	6645	6832
	1344.99		5514	5550	5572	5557	5554	5547	5549	5580	5659	5578	5600	5600	5608	5586	5610	5632	5635	5658	5649	5631	5683	5702	5724	5871	6025	5986	6111	6307	6431	6721	6717	6869
	1349		5498	5557	5601	5558	5641	5579	5647	5570	5542	5571	5583	5569	5596	5640	5666	5532	5700	5739	5659	5649	5746	5742	5788	5927	6069	6176	6214	6457	6545	6828	6865	6995
	1353.01		5567	5514	5557	5538	5546	5607	5542	5539	5567	5575	5636	5589	5606	5632	5635	5598	5650	5675	5663	5709	5675	5727	5866	5916	6005	6197	6313	6475	6638	6906	6885	7171
	1357.02		5577	5562	5579	5515	5547	5583	5556	5638	5623	5530	5592	5606	5657	5653	5677	5624	5676	5611	5690	5736	5738	5754	5806	5935	6167	6272	6382	6638	6809	7122	7199	7383
	1361.03		5498	5573	5536	5554	5536	5589	5590	5591	5523	5590	5586	5543	5574	5649	5682	5584	5686	5637	5720	5705	5692	5779	5781	5961	6169	6387	6463	6768	6960	7300	7355	7673
	1365.03		5547	5550	5547	5503	5553	5625	5583	5599	5595	5569	5619	5585	5582	5682	5686	5641	5668	5716	5678	5722	5775	5791	5845	6102	6354	6587	6629	7022	7309	7635	7733	8056
	1369.04		5599	5536	5598	5516	5529	5599	5605	5603	5550	5569	5632	5608	5668	5687	5674	5677	5679	5729	5737	5797	5855	5887	5904	6192	6480	6842	7012	7398	7633	8030	8178	8690
	1373.04		5573	5483	5579	5514	5510	5631	5557	5635	5598	5570	5537	5612	5611	5668	5604	5717	5720	5764	5845	5823	5863	5945	5986	6343	6746	7101	7416	7759	8062	8700	8790	9241
	1377.04		5615	5568	5474	5509	5597	5595	5530	5610	5583	5628	5580	5574	5640	5671	5702	5684	5746	5767	5879	5856	5957	6014	6109	6487	7029	7479	7888	8283	8750	9419	9555	10203
	1381.06		5513	5523	5559	5497	5575	5531	5528	5652	5547	5588	5669	5691	5663	5703	5799	5784	5812	5861	5904	6000	6065	6128	6274	6896	7426	8110	8545	9254	9751	10525	11033	11727
	1385.06		5603	5567	5618	5585	5603	5572	5585	5645	5595	5663	5714	5691	5804	5799	5800	5899	5904	6022	6110	6160	6304	6340	6418	7397	8091	9039	9798	10698	11402	12419	13240	14165
	1389.05		5550	5510	5613	5563	5596	5600	5606	5673	5723	5693	5754	5805	5801	5817	5922	6052	6068	6180	6314	6388	6608	6715	6965	8128	9291	10558	11475	13082	13907	15533	16368	18139
	1393.04		5531	5547	5557	5591	5609	5625	5662	5736	5714	5760	5866	5857	5924	6036	6120	6273	6317	6539	6681	6747	7013	7132	7540	9195	10861	12555	13836	15808	17475	19586	20926	22894
	1397.03		5541	5533	5565	5573	5644	5675	5715	5794	5827	5875	5966	6030	6016	6121	6241	6421	6538	6705	6954	7188	7428	7629	7965	10141	12251	14438	16248	18616	20961	23532	25326	27842
	1401.02		5546	5575	5616	5599	5652	5677	5702	5753	5781	5866	5988	5950	5980	6079	6304	6386	6464	6812	6994	7191	7511	7685	8101	10376	12752	15057	16870	19371	21620	24674	26734	29290
	1405.01		5555	5562	5613	5551	5632	5653	5657	5704	5697	5826	5864	5880	5934	6092	6171	6288	6371	6544	6810	6958	7220	7436	7790	9769	11552	13596	15428	17498	19519	22326	23936	26220
	1408.99		5491	5529	5577	5569	5580	5651	5649	5689	5679	5728	5835	5808	5801	5965	6025	6100	6123	6327	6474	6575	6766	6922	7139	8563	9996	11522	12521	14450	15930	17922	19333	21086
	1412.97		5499	5568	5551	5540	5598	5563	5554	5611	5626	5638	5673	5699	5807	5790	5878	5868	5955	6012	6178	6171	6447	6397	6635	7587	8482	9588	10360	11467	12262	13682	14632	15720
	1416.95		5520	5528	5580	5559	5552	5551	5555	5609	5604	5668	5696	5698	5703	5710	5765	5777	5848	5782	5934	5915	6049	6119	6229	6874	7506	8029	8487	9221	9805	10661	11235	12023
	1420.93		5484	5509	5539	5574	5534	5551	5590	5568	5565	5604	5575	5554	5642	5585	5696	5698	5755	5792	5776	5815	5843	5901	6044	6384	6789	7254	7456	7939	8287	9086	9212	9734
	1424.91		5507	5572	5566	5531	5502	5569	5585	5561	5556	5564	5612	5567	5623	5633	5703	5642	5658	5705	5727	5706	5765	5797	5953	6156	6443	6672	6890	7309	7455	7952	8259	8490
	1428.89		5481	5541	5507	5467	5519	5607	5489	5500	5592	5577	5517	5490	5583	5583	5609	5591	5581	5625	5673	5692	5716	5674	5767	5982	6196	6412	6609	6811	7025	7345	7367	7743
	1432.86		5544	5484	5489	5547	5523	5564	5509	5564	5573	5486	5555	5565	5611	5540	5547	5643	5608	5608	5648	5647	5643	5730	5799	5974	6051	6171	6352	6551	6794	6956	7054	7323
	1436.83		5532	5502	5469	5471	5471	5555	5465	5530	5522	5548	5614	5600	5580	5599	5591	5640	5611	5679	5632	5611	5699	5667	5757	5886	5976	6118	6287	6412	6575	6770	6856	7048
	1440.8		5467	5529	5568	5540	5538	5552	5539	5588	5540	5582	5557	5536	5583	5588	5516	5648	5606	5615	5648	5607	5704	5677	5745	5832	5926	6029	6172	6349	6438	6628	6614	6876
	1444.77		5497	5538	5536	5479	5549	5490	5572	5525	5534	5548	5534	5546	5573	5660	5660	5566	5636	5549	5629	5641	5631	5642	5655	5794	5968	5999	6057	6133	6293	6424	6472	6640
	1448.74		5505	5520	5467	5515	5491	5536	5526	5507	5538	5552	5573	5513	5578	5548	5653	5533	5612	5571	5576	5632	5619	5643	5667	5793	5936	5946	6006	6196	6282	6450	6446	6571
	1452.7		5552	5531	5572	5489	5510	5563	5560	5597	5528	5598	5605	5455	5586	5601	5539	5599	5619	5605	5650	5564	5650	5626	5654	5778	5915	5995	5979	6106	6138	6425	6390	6482
	1456.66		5519	5523	5544	5489	5512	5532	5532	5571	5544	5564	5580	5585	5591	5566	5561	5568	5580	5556	5624	5586	5640	5647	5719	5808	5818	5987	5880	6105	6208	6313	6286	6493
	1460.62		5541	5540	5532	5479	5522	5575	5590	5533	5556	5562	5601	5554	5591	5597	5585	5559	5572	5594	5582	5617	5744	5651	5681	5771	5842	5927	5909	6088	6154	6278	6258	6400
	1464.58		5530	5502	5467	5479	5502	5607	5528	5560	5498	5544	5560	5577	5507	5579	5593	5595	5555	5569	5581	5627	5633	5739	5708	5716	5765	5884	5972	6005	6082	6302	6226	6341
	1468.54		5575	5545	5563	5494	5502	5531	5515	5573	5536	5534	5578	5608	5557	5578	5586	5566	5612	5615	5659	5652	5630	5622	5641	5748	5797	5853	5926	6048	6125	6265	6195	6337
	1472.5		5494	5516	5506	5513	5488	5513	5520	5537	5480	5509	5566	5484	5519	5568	5556	5574	5600	5604	5621	5562	5577	5610	5582	5775	5777	5882	5832	5972	6075	6195	6185	6315
	1476.45		5445	5475	5551	5495	5545	5555	5513	5528	5537	5561	5556	5546	5530	5561	5611	5564	5600	5570	5610	5564	5640	5640	5655	5623	5746	5880	5868	6065	6076	6208	6228	6251
	1480.4		5480	5571	5546	5550	5537	5535	5567	5503	5544	5527	5540	5606	5555	5566	5563	5627	5568	5623	5640	5582	5690	5571	5678	5781	5776	5907	5881	5978	6018	6188	6210	6275
	1484.35		5525	5522	5526	5507	5507	5617	5580	5538	5539	5532	5575	5578	5539	5542	5538	5573	5566	5546	5625	5593	5635	5637	5688	5704	5821	5887	5878	6035	6022	6191	6229	6281
	1488.3		5503	5519	5474	5447	5515	5564	5473	5548	5490	5525	5532	5519	5536	5553	5569	5574	5562	5597	5575	5570	5613	5580	5613	5675	5822	5868	5862	6042	6096	6204	6187	6389
	1492.25		5509	5535	5515	5457	5533	5552	5540	5553	5531	5577	5585	5542	5527	5574	5599	5568	5588	5578	5589	5630	5693	5689	5663	5775	5811	5885	5906	5995	6123	6311	6194	6391
	1496.19		5577	5543	5555	5565	5485	5558	5544	5611	5550	5573	5573	5586	5605	5583	5607	5558	5605	5651	5651	5620	5652	5679	5693	5758	5828	5919	5889	6053	6155	6296	6225	6342
	1500.13		5531	5496	5543	5506	5570	5570	5498	5562	5552	5555	5611	5570	5613	5575	5609	5604	5663	5626	5584	5578	5633	5674	5698	5756	5790	5896	5904	6073	6168	6308	6270	6397
	1504.08		5590	5520	5534	5464	5574	5594	5518	5592	5627	5599	5580	5560	5529	5598	5587	5571	5655	5606	5623	5669	5632	5648	5706	5782	5812	5960	5986	6103	6143	6312	6300	6471
	1508.01		5559	5549	5500	5573	5585	5602	5531	5621	5588	5553	5623	5619	5631	5588	5574	5612	5644	5625	5650	5635	5624	5682	5659	5850	5897	5992	5973	6112	6270	6415	6354	6479
	1511.95		5551	5537	5598	5569	5544	5531	5585	5569	5574	5590	5570	5643	5578	5595	5620	5599	5664	5607	5633	5611	5619	5700	5730	5841	5870	5927	6050	6138	6291	6432	6418	6671
	1515.89		5612	5589	5566	5507	5583	5560	5594	5632	5605	5620	5577	5571	5632	5604	5640	5696	5625	5636	5671	5727	5642	5716	5695	5803	5964	6006	6146	6208	6252	6470	6487	6660
	1519.82		5604	5606	5623	5583	5543	5643	5620	5601	5590	5557	5599	5646	5622	5617	5675	5652	5667	5629	5704	5604	5707	5703	5811	5848	5899	6139	6129	6337	6416	6629	6614	6680
	1523.75		5631	5576	5604	5597	5582	5524	5626	5664	5651	5646	5583	5599	5628	5683	5628	5607	5720	5653	5714	5690	5754	5767	5749	5923	6036	6158	6175	6326	6466	6687	6715	6845
	1527.68		5573	5599	5656	5622	5518	5545	5539	5635	5566	5634	5723	5681	5702	5665	5671	5712	5684	5788	5715	5729	5744	5730	5851	5940	6066	6217	6269	6470	6574	6797	6807	6951
	1531.61		5568	5602	5667	5573	5609	5627	5601	5659	5631	5635	5671	5673	5692	5693	5731	5713	5722	5749	5768	5696	5795	5805	5788	5971	6171	6335	6375	6609	6647	6946	7042	7174
	1535.51		5615	5645	5617	5638	5656	5608	5642	5710	5656	5683	5675	5741	5717	5711	5723	5767	5754	5771	5793	5824	5836	5861	5884	6070	6235	6376	6519	6728	6931	7080	7231	7353
	1539.44		5613	5657	5608	5633	5735	5710	5619	5733	5688	5686	5682	5619	5713	5750	5785	5767	5749	5712	5968	5786	5852	5840	5958	6195	6339	6559	6688	6851	7065	7376	7501	7783
	1543.36		5711	5697	5717	5681	5708	5737	5725	5732	5722	5711	5750	5780	5749	5757	5808	5800	5837	5811	5892	5875	5932	5968	5938	6219	6391	6670	6849	7131	7255	7664	7734	8059
	1547.28		5698	5711	5711	5670	5692	5784	5756	5737	5741	5766	5723	5764	5754	5787	5767	5856	5872	5834	5947	5905	5899	6014	6034	6258	6584	6748	6962	7248	7489	7955	8055	8376
	1551.2		5772	5721	5733	5737	5740	5741	5761	5737	5783	5762	5743	5757	5812	5785	5828	5803	5914	5877	5823	5916	5973	6018	6103	6359	6685	6954	7073	7471	7709	8135	8370	8644
	1555.12		5759	5731	5808	5738	5774	5817	5808	5789	5755	5731	5766	5766	5844	5844	5882	5915	5957	5963	5968	5989	6033	6091	6153	6432	6664	7030	7219	7581	7811	8329	8523	8830
	1559.03		5746	5768	5819	5742	5759	5767	5790	5817	5815	5796	5818	5850	5834	5902	5834	5891	5954	5893	5953	6063	6103	6180	6119	6457	6770	7119	7320	7585	7846	8368	8468	8868
	1562.95		5711	5727	5760	5812	5799	5798	5822	5863	5813	5904	5842	5863	5904	5917	5900	5889	5939	5979	5959	6028	6092	6135	6160	6458	6730	6929	7267	7609	7870	8327	8490	8835
	1566.86		5829	5744	5796	5750	5739	5832	5849	5826	5812	5895	5908	5883	5810	5883	5934	5911	5984	5981	6041	5952	6027	6072	6167	6502	6655	6972	7223	7539	7806	8186	8343	8775
	1570.77		5853	5829	5881	5834	5852	5843	5858	5879	5882	5900	5952	5896	5936	5959	5987	6006	6037	5986	6098	6045	6084	6143	6155	6529	6740	6917	7201	7523	7822	8201	8245	8581
	1574.68		5891	5868	5841	5861	5851	5910	5897	5912	5939	5947	5949	5930	5999	5985	5977	5951	6052	6067	6037	6050	6139	6106	6143	6489	6700	6887	7062	7430	7649	8071	8159	8552
	1578.59		5912	5923	5955	5911	5838	5903	5955	5937	5994	6010	6016	5939	5971	6018	6029	6030	6071	6009	6092	6043	6106	6133	6169	6446	6663	6842	7010	7341	7505	7847	7999	8345
	1582.5		5975	5940	6027	5935	5939	5982	5924	5958	5911	6004	5941	6037	6006	6017	6120	6062	6006	6062	6087	6075	6232	6165	6260	6459	6654	6879	6972	7227	7529	7860	7974	8283
	1586.37		5985	6009	6040	5982	6056	6014	5933	6016	6019	6045	6015	6043	6075	6068	6060	6055	6160	6095	6123	6170	6211	6142	6309	6463	6595	6862	7003	7288	7491	7723	7889	8094
	1590.27		6006	6053	6096	5990	6070	6060	6026	6081	6044	6115	6104	6134	6099	6130	6080	6170	6129	6231	6137	6217	6208	6269	6305	6532	6783	6951	6976	7256	7458	7813	7853	8072
	1594.17		6122	6105	6126	6054	6068	6067	6122	6177	6117	6155	6111	6263	6157	6214	6190	6269	6281	6164	6253	6233	6179	6293	6352	6530	6753	6913	6999	7359	7501	7829	7853	8087
	1598.07		6118	6121	6104	5981	6053	6101	6064	6163	6116	6079	6188	6227	6216	6186	6209	6326	6214	6279	6282	6217	6320	6391	6430	6636	6798	7048	7104	7361	7525	7924	7951	8325
	1601.97		6079	6160	6171	6151	6147	6173	6126	6319	6258	6216	6233	6210	6294	6326	6327	6323	6369	6313	6414	6364	6432	6387	6474	6695	6933	7187	7203	7477	7719	8065	8188	8446
	1605.86		6167	6283	6236	6222	6259	6365	6275	6315	6311	6317	6291	6303	6287	6352	6428	6356	6437	6433	6414	6441	6485	6543	6643	6802	7025	7271	7400	7763	7992	8379	8445	8801
	1609.76		6314	6370	6293	6289	6308	6313	6295	6306	6362	6439	6388	6344	6375	6373	6456	6457	6517	6501	6511	6493	6570	6570	6706	6965	7202	7576	7697	7990	8333	8653	8909	9265
	1613.65		6375	6362	6358	6363	6373	6476	6332	6424	6404	6427	6407	6439	6461	6438	6503	6610	6516	6563	6610	6530	6684	6663	6728	7099	7449	7763	7928	8405	8656	9126	9402	9758
	1617.51		6384	6406	6413	6272	6403	6472	6405	6427	6429	6419	6479	6490	6439	6534	6510	6556	6596	6645	6705	6612	6801	6786	6867	7264	7676	8149	8307	8851	9035	9794	9937	10507
	1621.4		6495	6515	6523	6437	6470	6521	6549	6464	6524	6498	6551	6605	6547	6657	6673	6641	6724	6757	6815	6750	6930	6900	7078	7539	8015	8420	8774	9470	9818	10467	10813	11338
	1625.28		6489	6500	6543	6402	6517	6544	6507	6590	6584	6577	6671	6593	6660	6716	6751	6769	6788	6799	6868	6884	7023	7053	7180	7833	8373	8865	9349	10018	10539	11251	11736	12357
	1629.17		6547	6457	6530	6466	6463	6605	6591	6642	6608	6649	6631	6683	6643	6703	6731	6814	6847	6986	6972	6986	7169	7196	7326	8016	8735	9464	9934	10756	11442	12325	12780	13639
	1633.05		6527	6501	6628	6440	6606	6572	6560	6687	6571	6676	6664	6643	6781	6724	6749	6894	7007	7051	7070	7146	7289	7330	7574	8329	9235	10026	10718	11565	12357	13623	14190	15179
	1636.93		6506	6475	6570	6499	6571	6588	6578	6717	6604	6711	6739	6779	6830	6863	6896	6885	7099	7205	7236	7374	7448	7581	7708	8822	9893	10874	11753	12862	13944	15312	16239	17500
	1640.81		6595	6504	6534	6467	6620	6641	6631	6770	6734	6758	6760	6897	6860	6899	7040	7100	7232	7362	7524	7506	7766	7951	8198	9553	10912	12509	13609	15106	16407	18411	19617	21218
	1644.69		6611	6513	6637	6498	6635	6671	6671	6788	6725	6831	6886	6919	6947	7141	7222	7360	7466	7575	7885	7954	8225	8390	8797	10820	12808	14660	16281	18510	20317	23198	24582	26900
	1648.54		6486	6502	6587	6560	6581	6663	6684	6823	6804	6872	6925	7011	7074	7200	7407	7431	7633	7867	8186	8351	8745	8952	9382	12132	14509	17144	19228	22047	24425	27984	30123	33187
	1652.41		6502	6531	6618	6475	6661	6670	6616	6865	6789	6956	7031	7076	7199	7274	7477	7628	7842	8141	8407	8586	9218	9357	9762	12852	15753	18884	21307	24587	27571	31399	33565	37172
	1656.28		6455	6468	6507	6463	6577	6562	6645	6696	6665	6877	6938	7066	7126	7203	7379	7631	7758	8096	8389	8566	9135	9212	9740	12507	15552	18575	20818	24154	26986	30836	33266	36790
	1660.15		6348	6340	6440	6370	6456	6643	6555	6674	6680	6767	6790	6912	6916	7044	7226	7334	7396	7608	7924	8082	8436	8694	8993	11435	13613	16151	17991	20742	23098	26201	28154	31088
	1664.02		6386	6358	6367	6277	6342	6467	6448	6515	6580	6627	6650	6719	6736	6770	6894	6994	7082	7241	7443	7515	7808	7838	8099	9748	11326	12960	14294	16156	17823	20021	21390	23376
	1667.89		6237	6308	6268	6197	6333	6369	6398	6404	6311	6376	6398	6463	6499	6575	6688	6711	6696	6736	6915	6981	7187	7204	7462	8392	9456	10465	11199	12312	13442	14855	15491	17143
	1671.73		6237	6200	6219	6164	6237	6313	6204	6215	6319	6383	6324	6390	6390	6371	6425	6473	6500	6550	6682	6643	6764	6802	6967	7593	8235	8845	9342	10125	10721	11715	12124	12956
	1675.59		6060	6156	6149	6134	6172	6204	6180	6153	6204	6224	6297	6251	6243	6262	6345	6412	6314	6398	6469	6466	6632	6581	6643	7115	7560	7994	8178	8856	9266	9960	10063	10617
	1679.45		6056	6067	6073	6061	6112	6120	6127	6115	6147	6163	6263	6166	6140	6203	6181	6240	6248	6275	6352	6339	6433	6415	6473	6754	7150	7411	7652	8008	8275	8767	8981	9447
	1683.31		5983	6047	6068	5986	6028	6042	6064	6043	6046	6007	6048	6137	6063	6079	6124	6173	6187	6185	6251	6193	6211	6281	6440	6629	6808	7106	7234	7527	7625	8151	8229	8576
	1687.17		5996	5966	5906	5913	5935	6062	5996	5987	6033	6031	6018	6008	6019	6005	6089	6030	6096	6100	6105	6089	6164	6152	6291	6405	6584	6787	6890	7164	7239	7684	7652	8007
	1691		5856	5889	5921	5915	5918	5928	5921	5929	5910	5974	5971	5936	6005	6012	5937	6004	5997	6019	5960	6020	6021	6071	6150	6299	6468	6557	6663	6896	7032	7298	7356	7552
	1694.85		5749	5835	5818	5778	5806	5810	5828	5878	5883	5818	5889	5953	5915	5892	5904	5889	5962	5898	5961	5912	5981	5971	6079	6180	6364	6417	6491	6671	6832	6995	7014	7270
	1698.71		5760	5758	5769	5744	5747	5805	5833	5815	5844	5825	5815	5819	5792	5832	5833	5875	5897	5891	5888	5856	5878	5887	5965	6063	6182	6346	6348	6523	6717	6767	6906	7064
	1702.56		5719	5749	5696	5667	5680	5735	5680	5763	5687	5713	5784	5754	5737	5786	5804	5773	5786	5769	5819	5797	5782	5808	5954	5974	6048	6211	6212	6423	6471	6608	6706	6836
	1706.41		5735	5649	5653	5646	5707	5723	5648	5678	5648	5700	5690	5740	5704	5663	5695	5752	5706	5697	5732	5758	5717	5787	5807	5911	6043	6085	6130	6302	6339	6611	6595	6686
	1710.26		5621	5623	5586	5583	5658	5654	5595	5601	5637	5634	5644	5619	5645	5673	5674	5648	5721	5649	5706	5707	5707	5753	5781	5787	5947	5975	6095	6146	6283	6438	6427	6538
	1714.07		5589	5550	5544	5527	5631	5590	5573	5574	5546	5617	5564	5619	5616	5573	5595	5590	5567	5674	5590	5692	5677	5692	5669	5783	5815	5891	5991	6124	6248	6379	6279	6418
	1717.92		5529	5530	5528	5549	5514	5539	5552	5558	5575	5587	5559	5616	5591	5586	5555	5585	5582	5592	5545	5571	5582	5624	5646	5751	5885	5836	5883	6019	6027	6254	6189	6354
	1721.76		5440	5480	5470	5497	5514	5529	5494	5496	5527	5514	5499	5476	5530	5517	5550	5473	5550	5589	5572	5513	5563	5643	5613	5689	5747	5770	5740	5964	5970	6113	6108	6311
	1725.6		5459	5409	5441	5392	5419	5437	5442	5500	5425	5475	5424	5459	5457	5431	5502	5432	5549	5477	5476	5503	5531	5529	5529	5516	5684	5671	5791	5923	5952	6030	6017	6216
	1729.41		5391	5457	5384	5427	5425	5466	5380	5505	5462	5426	5472	5458	5416	5493	5423	5449	5479	5482	5468	5475	5515	5546	5570	5544	5651	5656	5744	5804	5940	5951	6065	6124
	1733.25		5400	5372	5452	5364	5363	5390	5376	5413	5418	5438	5458	5438	5432	5403	5467	5405	5437	5508	5461	5431	5481	5477	5511	5564	5591	5686	5649	5797	5805	6027	5924	6031
	1737.09		5316	5372	5364	5334	5380	5408	5406	5359	5384	5370	5359	5419	5350	5367	5421	5432	5443	5415	5445	5452	5459	5423	5504	5528	5581	5584	5636	5767	5787	5903	5965	5963
	1740.92		5389	5317	5339	5325	5399	5353	5346	5391	5389	5336	5364	5338	5349	5371	5391	5378	5357	5344	5365	5366	5404	5466	5432	5484	5584	5571	5629	5692	5755	5847	5809	5910
	1744.76		5342	5322	5302	5338	5309	5311	5346	5330	5316	5347	5330	5334	5334	5345	5395	5365	5401	5323	5378	5362	5389	5409	5381	5461	5500	5580	5589	5609	5655	5844	5753	5876
	1748.56		5256	5278	5313	5245	5291	5319	5322	5334	5347	5336	5320	5312	5309	5364	5359	5286	5342	5312	5374	5323	5306	5387	5448	5422	5538	5506	5547	5688	5670	5769	5697	5890
	1752.39		5229	5281	5297	5269	5307	5281	5299	5286	5289	5271	5320	5290	5289	5350	5342	5284	5320	5318	5302	5286	5352	5355	5371	5367	5460	5452	5534	5542	5621	5706	5675	5751
	1756.22		5298	5287	5235	5303	5279	5289	5305	5280	5313	5301	5253	5306	5282	5305	5296	5322	5321	5258	5310	5314	5283	5355	5332	5395	5379	5439	5440	5560	5645	5707	5647	5688
	1760.04		5239	5242	5266	5246	5214	5279	5284	5252	5238	5289	5279	5251	5280	5261	5280	5282	5347	5351	5315	5287	5305	5327	5350	5385	5405	5451	5411	5518	5570	5620	5602	5709
	1763.84		5236	5304	5206	5196	5244	5267	5273	5230	5245	5240	5268	5280	5215	5245	5238	5262	5262	5235	5282	5299	5291	5280	5342	5361	5332	5400	5392	5516	5459	5588	5576	5625
	1767.66		5187	5207	5216	5231	5171	5207	5250	5230	5166	5186	5227	5240	5224	5240	5171	5173	5219	5256	5258	5232	5222	5269	5334	5324	5339	5340	5348	5462	5451	5567	5542	5612
	1771.48		5195	5198	5209	5122	5277	5225	5162	5223	5216	5167	5189	5245	5256	5225	5254	5252	5270	5248	5203	5288	5253	5266	5263	5283	5295	5371	5373	5458	5442	5515	5544	5580
	1775.3		5189	5191	5177	5166	5203	5188	5194	5213	5192	5219	5206	5233	5176	5213	5204	5205	5245	5196	5221	5219	5238	5236	5235	5274	5329	5383	5393	5366	5448	5534	5484	5549
	1779.09		5193	5181	5209	5207	5142	5212	5140	5133	5178	5210	5220	5203	5167	5216	5207	5194	5213	5189	5176	5227	5145	5231	5315	5260	5294	5300	5344	5424	5441	5463	5457	5566
	1782.9		5146	5185	5211	5148	5187	5236	5198	5257	5207	5191	5159	5246	5221	5178	5283	5230	5199	5227	5240	5190	5221	5257	5246	5260	5296	5312	5318	5388	5410	5443	5450	5546
	1786.72		5159	5181	5159	5159	5146	5173	5172	5189	5185	5150	5167	5166	5201	5165	5211	5190	5193	5230	5226	5234	5246	5184	5258	5239	5319	5295	5330	5361	5374	5479	5432	5513
	1790.5		5169	5169	5210	5128	5096	5201	5163	5136	5156	5150	5177	5187	5159	5112	5175	5200	5152	5215	5241	5258	5209	5206	5253	5285	5258	5297	5296	5361	5395	5473	5425	5482
	1794.31		5122	5177	5124	5100	5118	5156	5144	5169	5158	5160	5167	5217	5161	5218	5158	5152	5168	5147	5185	5170	5201	5215	5262	5228	5281	5302	5260	5346	5384	5456	5370	5481
	1798.12		5124	5148	5132	5152	5144	5144	5081	5182	5181	5177	5182	5185	5231	5216	5087	5137	5195	5162	5160	5153	5170	5265	5215	5201	5314	5301	5233	5344	5310	5390	5362	5480
	1801.93		5130	5092	5114	5107	5123	5131	5148	5107	5107	5133	5146	5124	5149	5167	5181	5107	5170	5087	5206	5127	5182	5159	5200	5181	5219	5242	5292	5309	5362	5436	5349	5438
	1805.71		5130	5146	5118	5132	5136	5090	5133	5136	5143	5142	5133	5110	5160	5176	5160	5132	5152	5188	5115	5167	5164	5175	5195	5196	5224	5245	5236	5263	5363	5382	5382	5418
	1809.51		5135	5137	5121	5145	5130	5103	5148	5115	5114	5168	5103	5142	5151	5159	5144	5105	5157	5120	5167	5161	5153	5229	5175	5200	5218	5246	5268	5333	5311	5397	5329	5404
	1813.31		5069	5095	5123	5117	5089	5112	5095	5168	5111	5093	5112	5105	5097	5143	5134	5142	5155	5182	5142	5139	5147	5179	5127	5197	5256	5222	5245	5312	5303	5401	5355	5459
	1817.08		5098	5111	5133	5073	5093	5113	5061	5065	5041	5083	5116	5098	5133	5124	5162	5116	5101	5148	5117	5143	5088	5109	5210	5156	5220	5224	5235	5327	5271	5342	5389	5395
	1820.88		5118	5143	5099	5084	5144	5089	5086	5161	5155	5132	5090	5113	5118	5131	5169	5100	5118	5185	5179	5169	5157	5159	5145	5173	5234	5164	5185	5325	5285	5347	5304	5345
	1824.68		5150	5120	5110	5091	5091	5120	5042	5075	5126	5138	5108	5167	5065	5120	5122	5134	5087	5107	5141	5180	5140	5194	5186	5180	5184	5211	5226	5244	5271	5312	5300	5366
	1828.47		5077	5068	5154	5089	5083	5152	5113	5108	5107	5055	5130	5142	5115	5085	5130	5125	5155	5121	5097	5083	5134	5173	5165	5159	5215	5233	5170	5273	5245	5310	5247	5305
	1832.24		5141	5135	5125	5110	5090	5099	5060	5111	5068	5108	5116	5141	5071	5094	5119	5126	5119	5081	5111	5065	5136	5103	5074	5145	5210	5201	5203	5240	5287	5313	5287	5319
	1836.03		5079	5067	5094	5056	5061	5104	5088	5088	5030	5113	5084	5080	5110	5146	5128	5082	5135	5114	5147	5079	5106	5152	5132	5114	5177	5160	5178	5277	5196	5329	5316	5311
	1839.82		5067	5089	5126	5119	5059	5083	5051	5062	5043	5084	5070	5071	5143	5109	5069	5139	5097	5111	5140	5159	5139	5156	5137	5165	5188	5217	5180	5236	5293	5304	5246	5294
	1843.58		5107	5115	5080	5029	5078	5061	5110	5129	5143	5101	5143	5123	5083	5168	5091	5062	5081	5115	5105	5111	5115	5090	5183	5202	5151	5210	5145	5261	5247	5308	5258	5244
	1847.37		5067	5081	5136	5128	5086	5122	5082	5172	5086	5103	5146	5102	5124	5036	5131	5075	5104	5120	5130	5178	5207	5148	5220	5152	5175	5196	5179	5261	5277	5334	5227	5338
	1851.16		5118	5095	5067	5099	5110	5100	5095	5092	5054	5093	5099	5103	5159	5059	5087	5049	5073	5126	5071	5107	5111	5100	5106	5160	5213	5179	5196	5229	5294	5297	5256	5339
	1854.91		5101	5056	5107	5114	5119	5063	5111	5106	5085	5079	5053	5079	5122	5104	5037	5057	5100	5114	5081	5090	5115	5158	5159	5160	5164	5196	5194	5246	5302	5316	5298	5307
	1858.69		5106	5105	5082	5125	5095	5093	5079	5107	5101	5064	5087	5128	5085	5088	5143	5118	5081	5121	5121	5099	5107	5118	5134	5128	5195	5195	5154	5243	5258	5260	5320	5283
	1862.47		5020	5069	5081	5077	5082	5084	5070	5071	5095	5080	5081	5060	5067	5032	5072	5053	5063	5145	5075	5125	5145	5070	5134	5144	5165	5171	5144	5227	5230	5322	5249	5284
	1866.22		5114	5094	5056	5034	5102	5090	5075	5074	5051	5113	5071	5105	5083	5091	5056	5037	5074	5135	5098	5136	5100	5086	5154	5096	5181	5166	5159	5238	5230	5249	5287	5307
	1870		5062	5060	5085	5114	5077	5102	5059	5067	5036	5192	5101	5084	5126	5123	5151	5061	5095	5089	5165	5145	5136	5114	5169	5145	5179	5139	5134	5236	5228	5290	5246	5305
	1873.78		5072	5079	5050	5068	5093	5126	5095	5101	5064	5080	5127	5091	5052	5095	5049	5056	5082	5072	5059	5123	5134	5089	5144	5085	5223	5134	5170	5256	5205	5227	5287	5279
	1877.52		5060	5098	5080	5052	5124	5044	5046	5087	5044	5097	5076	5119	5077	5103	5106	5066	5097	5057	5078	5104	5131	5125	5098	5142	5189	5134	5173	5208	5223	5290	5260	5278
	1881.29		5044	5062	5051	5090	5093	5079	5096	5061	5056	5035	5093	5071	5053	5091	5115	5099	5095	5067	5069	5065	5076	5091	5168	5114	5132	5163	5187	5209	5281	5304	5256	5279
	1885.06		5072	5072	5124	5092	5071	5044	5058	5078	5087	5126	5079	5102	5091	5113	5104	5091	5139	5124	5105	5084	5084	5128	5182	5194	5214	5156	5185	5200	5252	5334	5299	5291
	1888.8		5047	5038	5125	5077	5087	5089	5082	5127	5089	5093	5074	5151	5090	5151	5071	5048	5067	5152	5096	5149	5166	5145	5129	5124	5185	5124	5187	5280	5290	5330	5263	5358
	1892.57		5069	5054	5109	5102	5068	5132	5092	5105	5104	5072	5060	5090	5065	5051	5075	5065	5138	5107	5095	5111	5063	5087	5146	5117	5137	5207	5228	5221	5279	5375	5300	5342
	1896.34		5102	5102	5076	5088	5057	5074	5117	5083	5059	5083	5090	5135	5149	5067	5102	5088	5104	5082	5118	5138	5130	5125	5155	5214	5214	5194	5180	5277	5245	5365	5323	5345
	1900.07		5086	5127	5126	5105	5050	5105	5071	5118	5101	5054	5103	5146	5100	5059	5137	5164	5122	5067	5094	5079	5171	5110	5201	5185	5200	5206	5193	5257	5281	5336	5304	5387
	1903.83		5094	5084	5138	5111	5057	5086	5075	5128	5068	5144	5070	5108	5125	5108	5101	5111	5137	5128	5066	5088	5133	5159	5145	5191	5204	5287	5236	5283	5305	5384	5329	5354
	1907.56		5035	5086	5050	5035	5142	5113	5092	5146	5060	5099	5059	5095	5097	5101	5089	5067	5071	5133	5093	5111	5138	5133	5150	5175	5242	5247	5222	5293	5284	5342	5363	5475
	1911.32		5075	5134	5141	5098	5127	5113	5038	5074	5105	5086	5119	5102	5075	5085	5101	5126	5040	5085	5110	5145	5114	5143	5151	5191	5232	5260	5263	5358	5313	5435	5392	5494
	1915.08		5114	5170	5124	5139	5055	5138	5094	5088	5072	5153	5067	5127	5044	5123	5095	5115	5118	5138	5134	5123	5130	5154	5150	5183	5178	5286	5234	5315	5381	5414	5356	5469
	1918.81		5081	5128	5110	5075	5087	5113	5163	5129	5084	5133	5122	5090	5111	5102	5142	5083	5144	5134	5140	5128	5183	5177	5130	5172	5213	5230	5247	5323	5364	5440	5433	5452
	1922.56		5107	5110	5091	5036	5131	5069	5118	5095	5103	5099	5107	5124	5133	5102	5119	5104	5134	5130	5117	5201	5118	5139	5187	5185	5211	5295	5221	5331	5347	5403	5366	5438
	1926.28		5050	5089	5144	5052	5145	5064	5113	5094	5081	5149	5099	5111	5118	5089	5104	5118	5119	5113	5118	5109	5129	5146	5178	5164	5198	5235	5224	5312	5302	5369	5392	5380
	1930.04		5115	5100	5099	5094	5096	5093	5114	5113	5128	5157	5112	5156	5167	5125	5135	5129	5133	5105	5137	5087	5142	5184	5118	5230	5261	5243	5234	5299	5321	5410	5382	5424
	1933.78		5125	5109	5107	5088	5108	5159	5079	5167	5078	5087	5124	5095	5080	5128	5083	5165	5165	5100	5147	5133	5205	5129	5192	5216	5250	5247	5230	5318	5306	5356	5372	5379
	1937.5		5099	5091	5105	5120	5138	5094	5098	5094	5093	5132	5175	5100	5097	5102	5138	5147	5106	5128	5166	5096	5189	5158	5153	5202	5148	5202	5203	5264	5377	5351	5405	5321
	1941.25		5058	5068	5156	5069	5065	5133	5085	5108	5079	5127	5082	5093	5125	5087	5174	5094	5136	5130	5077	5136	5104	5098	5207	5182	5154	5257	5193	5243	5339	5385	5338	5397
	1944.96		5142	5125	5126	5085	5090	5106	5115	5130	5114	5130	5092	5112	5150	5134	5111	5142	5165	5123	5071	5123	5146	5145	5168	5154	5243	5295	5245	5310	5293	5339	5382	5396
	1948.71		5109	5095	5148	5094	5066	5129	5129	5114	5112	5079	5166	5115	5127	5141	5066	5166	5167	5187	5139	5142	5155	5167	5221	5189	5214	5316	5214	5315	5397	5395	5449	5460
	1952.45		5081	5044	5139	5090	5158	5132	5103	5122	5156	5130	5139	5106	5133	5173	5065	5169	5162	5098	5131	5087	5191	5135	5244	5235	5239	5279	5256	5315	5374	5415	5374	5479
	1956.16		5120	5102	5131	5118	5116	5150	5122	5114	5130	5098	5152	5158	5132	5095	5148	5135	5219	5173	5123	5192	5147	5185	5235	5219	5193	5287	5284	5337	5408	5420	5469	5500
	1959.89		5115	5082	5112	5078	5108	5135	5129	5108	5138	5182	5156	5118	5159	5142	5128	5163	5164	5190	5120	5213	5207	5217	5210	5234	5253	5234	5285	5317	5339	5465	5397	5462
	1963.6		5107	5122	5165	5129	5145	5189	5076	5182	5177	5162	5111	5166	5149	5166	5153	5144	5183	5186	5126	5164	5182	5176	5233	5263	5271	5295	5307	5307	5372	5458	5387	5423
	1967.34		5106	5051	5088	5140	5074	5150	5116	5186	5088	5131	5138	5148	5127	5167	5162	5136	5154	5167	5132	5170	5173	5222	5243	5228	5222	5278	5343	5391	5311	5414	5344	5469
	1971.04		5125	5131	5126	5164	5158	5093	5162	5199	5164	5202	5146	5202	5157	5198	5165	5187	5158	5173	5193	5243	5198	5210	5186	5245	5254	5282	5230	5335	5328	5432	5392	5485
	1974.77		5155	5128	5158	5110	5189	5152	5200	5130	5158	5123	5157	5135	5183	5121	5146	5150	5154	5202	5187	5150	5167	5146	5216	5187	5229	5239	5249	5246	5332	5404	5423	5431
	1978.5		5172	5170	5135	5189	5170	5201	5184	5187	5177	5232	5225	5171	5193	5200	5135	5197	5212	5208	5141	5194	5221	5154	5207	5243	5289	5283	5349	5275	5351	5363	5374	5391
	1982.2		5155	5175	5175	5180	5184	5164	5146	5119	5157	5150	5153	5118	5188	5165	5130	5123	5259	5194	5162	5202	5171	5151	5167	5208	5236	5246	5216	5243	5316	5368	5315	5365
	1985.92		5160	5193	5152	5127	5095	5165	5179	5155	5179	5152	5181	5171	5171	5161	5176	5164	5201	5178	5221	5234	5188	5210	5209	5184	5205	5227	5226	5256	5275	5363	5358	5390
	1989.62		5160	5153	5148	5192	5151	5185	5190	5147	5140	5226	5174	5214	5187	5200	5178	5176	5235	5207	5192	5217	5201	5195	5240	5224	5227	5283	5289	5286	5331	5321	5287	5400
	1993.34		5179	5209	5193	5145	5216	5159	5138	5163	5107	5245	5160	5179	5180	5175	5231	5209	5219	5217	5222	5159	5232	5235	5287	5215	5196	5321	5208	5245	5325	5397	5366	5383
	1997.04		5197	5198	5187	5176	5175	5159	5173	5197	5220	5209	5165	5208	5217	5219	5187	5238	5198	5229	5224	5149	5207	5286	5255	5274	5252	5295	5299	5290	5397	5350	5316	5356
	2000.75		5176	5149	5171	5116	5158	5181	5227	5198	5203	5169	5211	5230	5148	5215	5206	5170	5193	5225	5177	5228	5196	5255	5263	5268	5279	5236	5265	5301	5340	5365	5342	5368
	2004.44		5192	5174	5213	5215	5147	5186	5208	5266	5213	5218	5165	5283	5213	5171	5193	5218	5229	5231	5196	5222	5146	5213	5274	5274	5307	5277	5306	5298	5325	5391	5319	5359
	2008.16		5229	5206	5211	5173	5150	5218	5188	5233	5251	5210	5218	5219	5249	5225	5218	5224	5212	5234	5252	5269	5238	5237	5282	5276	5243	5303	5271	5308	5400	5391	5286	5412
	2011.85		5214	5259	5261	5219	5230	5251	5181	5271	5262	5179	5235	5241	5222	5309	5193	5243	5254	5213	5268	5205	5186	5235	5222	5294	5285	5293	5323	5315	5345	5395	5340	5404
	2015.56		5200	5217	5274	5207	5199	5252	5232	5227	5180	5225	5263	5206	5216	5214	5267	5238	5215	5226	5244	5220	5218	5250	5319	5287	5308	5280	5299	5369	5291	5373	5345	5418
	2019.24		5275	5287	5282	5228	5252	5284	5156	5275	5217	5228	5277	5220	5220	5383	5272	5240	5237	5302	5292	5237	5285	5299	5296	5313	5297	5347	5350	5346	5428	5456	5422	5422
	2022.95		5224	5205	5254	5221	5240	5250	5231	5220	5262	5273	5243	5302	5213	5244	5261	5243	5258	5269	5285	5303	5275	5303	5274	5286	5315	5331	5302	5405	5352	5428	5384	5400
	2026.66		5190	5213	5269	5258	5288	5234	5228	5250	5291	5259	5277	5266	5250	5278	5181	5256	5286	5267	5303	5290	5336	5317	5362	5284	5385	5338	5306	5398	5391	5463	5404	5459
	2030.34		5264	5224	5214	5229	5243	5212	5266	5328	5301	5227	5321	5319	5267	5269	5316	5319	5281	5306	5319	5313	5290	5285	5331	5342	5388	5401	5372	5406	5423	5454	5384	5458
	2034.04		5246	5226	5266	5263	5225	5316	5295	5296	5291	5259	5315	5260	5307	5279	5302	5289	5315	5301	5252	5290	5285	5312	5364	5323	5366	5302	5350	5378	5385	5483	5424	5447
	2037.72		5277	5249	5264	5282	5268	5359	5288	5295	5247	5256	5285	5280	5330	5313	5259	5330	5257	5329	5332	5308	5302	5335	5330	5320	5340	5378	5428	5405	5360	5431	5396	5481
	2041.42		5265	5258	5325	5299	5265	5288	5248	5326	5333	5292	5320	5275	5284	5299	5332	5321	5307	5316	5314	5280	5340	5325	5335	5343	5323	5375	5364	5454	5392	5491	5416	5529
	2045.09		5301	5213	5332	5272	5253	5263	5322	5262	5262	5283	5272	5264	5295	5316	5290	5367	5268	5356	5269	5311	5296	5307	5314	5384	5332	5405	5334	5414	5419	5519	5464	5471
	2048.79		5268	5310	5232	5257	5246	5314	5331	5274	5279	5319	5374	5307	5330	5359	5261	5281	5351	5384	5329	5259	5315	5342	5338	5371	5341	5370	5347	5391	5416	5480	5447	5529
	2052.46		5248	5234	5315	5276	5261	5295	5282	5330	5324	5324	5350	5303	5304	5289	5267	5286	5352	5353	5277	5344	5300	5392	5371	5360	5395	5424	5371	5466	5473	5478	5444	5507
	2056.12		5295	5291	5349	5233	5297	5302	5283	5297	5309	5308	5309	5377	5328	5258	5355	5306	5307	5326	5283	5333	5322	5359	5367	5361	5358	5417	5383	5435	5468	5553	5447	5473
	2059.82		5244	5252	5335	5295	5309	5355	5283	5298	5266	5292	5292	5301	5298	5329	5289	5344	5310	5296	5321	5345	5339	5379	5388	5431	5396	5415	5417	5453	5515	5499	5488	5513
	2063.48		5333	5268	5290	5246	5315	5325	5290	5366	5290	5275	5334	5307	5359	5315	5330	5319	5315	5317	5325	5321	5367	5365	5283	5385	5408	5411	5388	5404	5426	5502	5462	5532
	2067.17		5287	5328	5311	5275	5322	5343	5302	5309	5249	5316	5306	5293	5295	5301	5384	5321	5345	5297	5306	5310	5374	5350	5364	5377	5372	5341	5402	5449	5418	5527	5502	5557
	2070.83		5306	5313	5299	5312	5305	5290	5253	5316	5306	5342	5289	5355	5332	5311	5298	5343	5353	5279	5320	5333	5277	5374	5407	5387	5416	5436	5443	5439	5467	5554	5482	5540
	2074.52		5322	5359	5344	5358	5294	5313	5313	5347	5277	5311	5345	5333	5345	5331	5315	5315	5325	5343	5364	5336	5359	5412	5458	5405	5386	5377	5415	5458	5494	5571	5506	5584
	2078.18		5309	5302	5304	5349	5354	5348	5279	5369	5329	5331	5318	5323	5347	5379	5346	5349	5357	5332	5349	5348	5367	5412	5407	5416	5424	5398	5402	5498	5463	5603	5539	5645
	2081.86		5352	5359	5336	5335	5291	5288	5360	5318	5285	5347	5346	5303	5385	5319	5347	5352	5310	5303	5367	5347	5346	5380	5390	5375	5412	5405	5405	5470	5466	5628	5544	5574
	2085.51		5361	5328	5348	5299	5319	5330	5312	5295	5323	5366	5344	5397	5395	5336	5383	5394	5376	5321	5406	5297	5390	5376	5377	5425	5421	5501	5463	5511	5564	5593	5568	5614
	2089.19		5362	5358	5356	5360	5314	5330	5385	5370	5321	5373	5336	5461	5352	5393	5378	5353	5336	5356	5330	5323	5367	5397	5427	5367	5423	5429	5431	5469	5563	5588	5546	5605
	2092.84		5220	5336	5328	5297	5319	5371	5367	5351	5344	5370	5345	5349	5345	5444	5335	5443	5324	5397	5339	5345	5365	5346	5409	5461	5428	5455	5450	5548	5542	5596	5554	5668
	2096.52		5346	5279	5362	5328	5339	5354	5323	5386	5386	5324	5346	5366	5374	5396	5389	5366	5369	5354	5416	5395	5428	5349	5364	5426	5442	5547	5491	5508	5530	5628	5565	5603
	2100.17		5352	5323	5366	5316	5321	5346	5346	5335	5316	5392	5355	5358	5385	5444	5341	5378	5361	5346	5367	5351	5433	5411	5395	5410	5440	5387	5482	5477	5594	5607	5555	5573
	2103.82		5305	5318	5363	5317	5332	5364	5318	5323	5327	5356	5387	5309	5351	5419	5426	5364	5347	5380	5364	5410	5368	5338	5396	5390	5361	5466	5437	5437	5543	5604	5574	5578
	2107.49		5306	5274	5383	5376	5393	5329	5337	5350	5319	5332	5361	5379	5427	5377	5334	5406	5379	5362	5349	5351	5379	5341	5398	5360	5437	5479	5432	5511	5535	5560	5542	5658
	2111.13		5349	5348	5332	5308	5339	5364	5322	5397	5380	5392	5438	5394	5363	5395	5368	5433	5361	5403	5355	5383	5381	5415	5389	5432	5435	5455	5421	5477	5565	5600	5555	5580
	2114.8		5332	5359	5353	5370	5362	5418	5330	5347	5299	5371	5329	5383	5379	5405	5411	5374	5375	5349	5371	5376	5356	5387	5400	5387	5523	5457	5456	5481	5520	5536	5519	5601
	2118.44		5305	5379	5367	5329	5356	5370	5326	5355	5363	5380	5397	5392	5417	5378	5351	5378	5342	5384	5383	5443	5396	5394	5341	5415	5492	5475	5466	5465	5468	5518	5532	5627
	2122.11		5361	5392	5323	5293	5326	5388	5355	5421	5307	5416	5381	5384	5388	5336	5476	5406	5355	5421	5413	5351	5377	5364	5445	5427	5436	5470	5424	5476	5475	5615	5557	5575
	2125.74		5322	5314	5329	5283	5320	5338	5340	5306	5359	5358	5385	5319	5397	5342	5378	5338	5397	5390	5350	5342	5423	5410	5359	5373	5439	5465	5423	5458	5496	5578	5470	5535
	2129.38		5430	5336	5353	5329	5377	5433	5313	5395	5352	5324	5394	5361	5442	5373	5390	5379	5411	5432	5355	5375	5429	5484	5420	5435	5447	5476	5413	5494	5515	5590	5511	5522
	2133.04		5345	5317	5400	5326	5329	5350	5336	5361	5381	5363	5396	5392	5437	5349	5311	5354	5307	5363	5364	5369	5380	5376	5409	5326	5407	5428	5375	5488	5523	5519	5590	5548
	2136.67		5325	5321	5370	5321	5369	5411	5362	5400	5281	5360	5403	5326	5369	5369	5356	5387	5330	5369	5370	5405	5371	5380	5400	5422	5447	5441	5425	5519	5491	5575	5528	5533
	2140.33		5333	5319	5330	5317	5307	5390	5378	5302	5302	5296	5338	5346	5342	5340	5343	5341	5377	5332	5321	5367	5385	5351	5353	5381	5377	5436	5406	5440	5424	5512	5543	5579
	2143.96		5346	5335	5345	5276	5334	5381	5328	5372	5384	5360	5419	5355	5333	5343	5354	5342	5441	5330	5404	5388	5363	5355	5390	5435	5429	5426	5437	5474	5444	5489	5509	5523
	2147.59		5355	5309	5307	5305	5329	5355	5294	5350	5360	5398	5358	5323	5347	5342	5372	5344	5373	5371	5361	5400	5375	5334	5431	5408	5466	5447	5396	5447	5431	5496	5478	5507
	2151.24		5338	5268	5328	5315	5334	5310	5360	5312	5338	5358	5342	5374	5347	5376	5292	5336	5363	5418	5312	5368	5361	5347	5412	5403	5452	5405	5391	5421	5471	5555	5432	5461
	2154.86		5295	5287	5286	5423	5333	5332	5318	5411	5310	5308	5374	5359	5363	5309	5407	5406	5325	5319	5323	5360	5351	5370	5399	5377	5410	5424	5341	5431	5468	5462	5461	5496
	2158.51		5294	5325	5331	5309	5352	5306	5347	5371	5342	5335	5382	5322	5301	5381	5369	5378	5323	5352	5323	5295	5399	5352	5308	5391	5412	5393	5395	5422	5411	5450	5477	5484
	2162.13		5336	5319	5344	5254	5378	5299	5368	5303	5324	5348	5389	5340	5346	5314	5323	5285	5379	5298	5316	5295	5355	5339	5360	5405	5415	5401	5386	5391	5486	5535	5455	5511
	2165.75		5295	5294	5282	5293	5296	5292	5302	5292	5320	5287	5291	5280	5349	5310	5294	5300	5323	5332	5291	5368	5350	5364	5345	5428	5370	5380	5366	5417	5456	5540	5506	5505
	2169.4		5293	5315	5335	5292	5296	5324	5296	5338	5321	5319	5289	5362	5258	5293	5359	5304	5355	5362	5294	5279	5321	5365	5371	5361	5422	5337	5410	5433	5447	5475	5469	5496
	2173.01		5324	5269	5307	5261	5326	5318	5328	5319	5288	5296	5298	5296	5246	5304	5321	5294	5293	5278	5305	5264	5327	5302	5340	5405	5370	5414	5365	5391	5415	5475	5483	5504
	2176.63		5340	5325	5250	5322	5302	5300	5306	5317	5361	5352	5331	5324	5314	5325	5296	5323	5383	5332	5282	5347	5380	5322	5351	5387	5376	5371	5400	5458	5374	5443	5513	5487
	2180.27		5260	5270	5318	5242	5275	5302	5302	5300	5245	5287	5291	5334	5268	5324	5237	5312	5307	5325	5336	5270	5305	5348	5346	5410	5388	5380	5360	5413	5384	5444	5416	5510
	2183.88		5287	5299	5319	5286	5301	5302	5299	5266	5309	5313	5314	5354	5298	5311	5352	5273	5332	5287	5320	5326	5327	5298	5384	5388	5352	5337	5402	5368	5410	5501	5475	5483
	2187.52		5265	5266	5278	5225	5247	5307	5256	5257	5261	5298	5316	5273	5298	5253	5312	5291	5289	5268	5301	5327	5323	5316	5358	5299	5354	5356	5338	5414	5375	5488	5412	5427
	2191.13		5242	5251	5361	5285	5309	5331	5233	5283	5311	5271	5286	5286	5311	5304	5315	5336	5340	5320	5319	5323	5369	5277	5331	5370	5337	5355	5383	5413	5418	5455	5454	5440
	2194.73		5245	5337	5270	5253	5270	5333	5229	5314	5284	5277	5262	5257	5279	5304	5320	5265	5287	5265	5243	5318	5343	5256	5294	5351	5308	5368	5352	5445	5362	5499	5430	5461
	2198.37		5236	5265	5296	5267	5231	5236	5276	5287	5275	5342	5316	5262	5294	5282	5324	5296	5296	5332	5368	5238	5301	5397	5376	5335	5339	5409	5304	5390	5361	5473	5383	5388
	2201.97		5251	5232	5305	5201	5230	5282	5285	5264	5339	5276	5254	5331	5236	5252	5309	5309	5299	5297	5300	5305	5285	5341	5303	5306	5339	5359	5327	5332	5372	5470	5410	5434
	2205.57		5216	5243	5333	5264	5273	5251	5299	5194	5252	5226	5265	5240	5281	5257	5240	5251	5310	5278	5235	5283	5299	5317	5253	5294	5304	5376	5372	5355	5339	5464	5418	5410
	2209.2		5240	5230	5227	5233	5253	5288	5280	5254	5224	5245	5257	5249	5311	5237	5272	5247	5298	5259	5277	5212	5292	5324	5290	5307	5326	5366	5288	5333	5351	5429	5348	5406
	2212.8		5265	5259	5209	5242	5154	5265	5243	5284	5213	5222	5230	5311	5252	5262	5295	5265	5284	5261	5287	5205	5280	5290	5304	5327	5287	5347	5326	5386	5348	5421	5323	5383
	2216.4		5187	5205	5210	5164	5230	5217	5197	5211	5239	5241	5240	5208	5249	5283	5285	5242	5283	5277	5212	5246	5232	5271	5272	5283	5309	5284	5298	5335	5359	5427	5348	5372
	2220.02		5204	5198	5259	5171	5216	5246	5169	5283	5229	5196	5270	5275	5219	5265	5284	5238	5231	5227	5238	5271	5244	5255	5292	5264	5332	5349	5263	5376	5371	5450	5430	5420
	2223.61		5194	5175	5242	5187	5248	5187	5260	5230	5174	5165	5250	5208	5210	5214	5249	5226	5267	5195	5203	5292	5231	5255	5306	5198	5268	5311	5296	5370	5425	5411	5346	5432
	2227.21		5211	5212	5186	5219	5271	5214	5179	5226	5242	5187	5216	5209	5183	5242	5201	5278	5224	5314	5222	5244	5288	5245	5302	5264	5346	5273	5271	5350	5353	5466	5415	5433
	2230.83		5204	5210	5157	5205	5223	5197	5198	5212	5180	5220	5199	5220	5244	5221	5255	5238	5241	5271	5227	5211	5224	5291	5269	5269	5332	5301	5230	5351	5312	5408	5333	5327
	2234.42		5198	5193	5162	5229	5174	5222	5192	5232	5216	5203	5244	5213	5247	5233	5229	5271	5195	5213	5203	5210	5237	5252	5264	5286	5269	5273	5310	5348	5355	5343	5370	5397
	2238		5183	5204	5188	5164	5132	5221	5122	5202	5237	5245	5214	5163	5224	5223	5229	5224	5220	5253	5220	5177	5264	5232	5239	5239	5278	5263	5314	5254	5300	5351	5364	5330
	2241.59		5137	5183	5203	5177	5187	5198	5187	5214	5174	5217	5220	5148	5245	5180	5218	5211	5208	5167	5213	5189	5193	5255	5189	5335	5287	5258	5261	5301	5322	5349	5333	5334
	2245.2		5164	5169	5204	5217	5207	5157	5191	5145	5180	5212	5199	5161	5179	5216	5231	5146	5230	5235	5158	5204	5202	5240	5255	5253	5221	5285	5278	5303	5273	5347	5267	5327
	2248.79		5171	5182	5204	5183	5181	5223	5186	5192	5118	5123	5197	5159	5185	5165	5198	5167	5154	5192	5179	5183	5208	5256	5228	5253	5220	5245	5265	5266	5292	5355	5293	5353
	2252.37		5152	5130	5128	5172	5127	5199	5194	5163	5106	5173	5181	5165	5191	5149	5193	5151	5180	5165	5164	5213	5186	5177	5215	5179	5296	5269	5195	5213	5275	5284	5299	5330
	2255.98		5167	5133	5149	5129	5139	5143	5100	5172	5140	5178	5155	5141	5133	5116	5206	5160	5149	5179	5181	5216	5185	5149	5290	5194	5259	5216	5238	5257	5294	5278	5219	5345
	2259.55		5147	5181	5139	5144	5133	5126	5155	5163	5119	5191	5182	5129	5194	5156	5171	5139	5163	5136	5188	5167	5193	5243	5223	5183	5185	5171	5186	5273	5287	5282	5287	5377
	2263.13		5151	5148	5169	5183	5154	5179	5206	5199	5152	5163	5129	5184	5126	5176	5190	5162	5122	5240	5126	5129	5191	5217	5245	5188	5170	5160	5195	5284	5309	5316	5268	5293
	2266.71		5136	5083	5146	5133	5111	5111	5160	5132	5161	5200	5129	5168	5130	5159	5132	5192	5170	5178	5103	5150	5167	5221	5169	5226	5284	5207	5231	5267	5237	5287	5292	5333
	2270.31		5089	5142	5128	5090	5109	5123	5088	5100	5095	5136	5126	5116	5143	5153	5149	5180	5113	5115	5093	5146	5150	5135	5176	5146	5168	5152	5189	5204	5199	5304	5290	5329
	2273.88		5137	5166	5144	5102	5116	5116	5068	5165	5144	5169	5164	5164	5132	5163	5181	5146	5122	5177	5134	5131	5149	5175	5118	5166	5237	5191	5181	5222	5228	5318	5279	5346
	2277.45		5102	5152	5171	5120	5124	5111	5104	5113	5094	5070	5115	5146	5134	5148	5126	5142	5120	5171	5112	5140	5128	5165	5210	5177	5182	5259	5157	5275	5310	5294	5241	5303
	2281.02		5155	5128	5159	5063	5203	5116	5077	5129	5124	5121	5101	5131	5131	5104	5137	5134	5136	5150	5155	5098	5156	5132	5184	5197	5192	5233	5173	5205	5213	5259	5276	5270
	2284.62		5087	5117	5115	5150	5108	5094	5096	5127	5088	5093	5108	5105	5134	5097	5092	5136	5167	5078	5121	5116	5187	5179	5194	5181	5139	5211	5124	5150	5263	5298	5249	5269
	2288.18		5084	5069	5159	5091	5040	5084	5075	5095	5093	5131	5060	5062	5127	5128	5105	5155	5127	5121	5080	5136	5115	5182	5163	5132	5147	5198	5188	5173	5172	5240	5268	5267
	2291.75		5102	5073	5144	5094	5154	5158	5127	5117	5072	5153	5122	5072	5158	5158	5099	5114	5047	5130	5147	5144	5136	5128	5180	5218	5178	5181	5186	5261	5246	5293	5254	5289
	2295.31		5125	5066	5056	5055	5142	5078	5088	5089	5066	5135	5085	5097	5062	5137	5108	5125	5086	5134	5074	5118	5125	5158	5129	5108	5142	5189	5214	5209	5269	5307	5256	5305
	2298.9		5046	5120	5086	5116	5090	5084	5107	5091	5062	5122	5133	5108	5081	5110	5121	5105	5045	5075	5077	5095	5133	5076	5095	5172	5134	5191	5165	5248	5208	5284	5253	5307
	2302.46		5086	5139	5055	5113	5095	5107	5045	5087	5144	5111	5126	5099	5097	5090	5089	5109	5126	5116	5156	5117	5178	5088	5107	5147	5129	5208	5151	5242	5220	5295	5298	5316
	2306.02		5078	5041	5118	5035	5053	5093	5071	5054	5098	5127	5096	5093	5085	5121	5085	5059	5150	5135	5128	5045	5122	5081	5162	5145	5167	5150	5163	5256	5229	5327	5259	5315
	2309.58		5072	5055	5058	5057	5093	5043	5040	5107	5034	5136	5073	5072	5088	5077	5082	5083	5068	5056	5098	5107	5078	5101	5131	5123	5180	5157	5216	5236	5214	5295	5288	5278
	2313.16		5060	5058	5066	5038	5121	5094	5089	5020	5076	5093	5114	5123	5056	5073	5074	5076	5080	5075	5178	5100	5142	5160	5121	5137	5148	5190	5243	5234	5271	5307	5268	5341
	2316.72		5044	5054	5076	5060	5072	5125	5029	5066	5052	5113	5080	5099	5069	5106	5119	5107	5045	5103	5095	5090	5103	5122	5162	5145	5164	5159	5170	5204	5269	5358	5272	5324
	2320.27		5080	5055	5046	5065	5092	5083	5065	5015	5073	5067	5052	5059	5028	5019	5076	5089	5067	5059	5044	5036	5048	5097	5102	5192	5127	5182	5168	5223	5259	5272	5208	5346
	2323.82		5030	5091	5055	5045	5092	5080	5056	5079	5039	5102	5069	5012	5084	5089	5092	5075	5052	5058	5057	5112	5107	5096	5123	5158	5180	5197	5211	5228	5236	5356	5303	5410
	2327.4		5073	5037	5026	5047	5018	5040	5062	5099	5032	5086	5053	5064	5045	5097	5131	5022	5068	5086	5071	5113	5027	5052	5124	5139	5225	5185	5187	5253	5277	5363	5310	5349
	2330.94		5097	5036	5066	5042	5043	5008	4968	5070	5076	5045	5036	5075	5057	5025	5117	5071	5047	5081	5074	5068	5093	5104	5151	5148	5168	5217	5207	5269	5265	5351	5274	5335
	2334.49		5021	5049	5050	5061	5040	5033	5000	5033	4999	5053	5045	5036	5070	5059	5042	5064	5050	5076	5075	5037	5103	5070	5154	5127	5176	5177	5174	5279	5265	5326	5310	5338
	2338.04		5074	5033	5027	5073	5076	5047	5037	5002	5073	5058	5062	5040	5041	5060	5041	5069	5084	5109	5079	5051	5051	5102	5094	5123	5162	5158	5193	5227	5219	5320	5311	5396
	2341.58		5055	5027	5008	5007	5099	4997	5084	5023	5091	4985	5017	5055	5048	5073	5013	5051	5019	5063	5056	5065	5055	5088	5144	5072	5093	5168	5157	5224	5253	5314	5279	5307
	2345.15		5070	5046	5080	5002	5050	5051	5052	5026	5038	5055	5076	5132	5071	5065	5053	5047	5056	5046	5031	5078	5026	5108	5083	5166	5158	5199	5136	5231	5211	5301	5296	5304
	2348.69		5003	5048	5041	5012	5050	5058	5013	5038	5027	5044	5068	5099	5021	5072	5081	5045	5050	5113	5035	5028	5045	5060	5104	5119	5148	5195	5209	5152	5217	5288	5283	5291
	2352.23		5060	5055	4996	5009	5068	5018	4975	5007	5111	5039	5112	5084	5042	5083	5051	5084	4978	5042	5082	5030	5113	5067	5095	5119	5130	5121	5183	5220	5223	5293	5246	5284
	2355.77		5055	4996	5060	4997	5028	5040	4977	5018	5057	5065	5033	5052	5009	5061	5036	5006	5039	5020	5026	5091	5054	5057	5046	5120	5140	5106	5175	5193	5226	5261	5209	5288
	2359.3		4951	5001	5051	5001	4987	5050	5047	5049	5009	5037	5038	5050	5031	5045	5059	5059	5055	5074	5084	5061	5043	5063	5113	5132	5132	5154	5091	5202	5198	5294	5290	5313
	2362.84		5033	5006	5010	5001	4959	5004	5047	4986	5032	5009	5043	5033	5091	5007	5023	5059	5003	5026	5026	5053	5034	5073	5103	5075	5081	5141	5154	5196	5191	5282	5248	5246
	2366.4		4987	5033	5034	5000	5011	5015	5033	5051	5041	5005	4994	4997	5046	5009	5022	5036	4996	5064	5041	5062	5029	5073	5101	5100	5126	5063	5094	5177	5190	5294	5226	5290
	2369.93		5024	5056	5022	5006	5016	5004	5049	5008	5010	5051	5043	5037	5026	5038	5030	5003	5073	5024	5050	5046	5094	5035	5077	5050	5089	5132	5101	5126	5273	5300	5199	5361
	2373.46		5009	4982	4998	5031	4990	5013	4989	5003	5016	5026	5013	5015	4999	5045	5009	4991	5031	5054	5035	4929	4993	5035	5111	5093	5103	5133	5185	5170	5157	5208	5280	5280
	2376.99		4941	5028	4992	5013	5001	5030	5031	5018	5066	5069	5053	5056	5009	5031	5009	5022	5084	5007	5069	5065	5091	5048	5109	5062	5124	5156	5124	5211	5226	5253	5239	5291
	2380.51		4963	4923	4993	5013	5022	5000	4995	5032	4984	4986	5052	4997	5023	5003	5025	5011	4984	4998	4962	5016	5027	5055	5047	5039	5117	5152	5133	5204	5188	5282	5256	5295
	2384.04		4957	5039	4971	4968	4995	5004	5033	4961	4999	5014	4991	5010	5028	5013	5031	4992	4991	5009	5006	5028	5062	5075	5085	5077	5115	5102	5070	5184	5220	5256	5211	5343
	2387.59		4939	5004	4989	5003	5003	4985	4999	5005	5017	4971	5050	4992	5027	5013	4968	5025	5067	5005	5043	4981	5016	5056	5041	5003	5113	5109	5133	5156	5200	5219	5217	5301
	2391.11		4976	4992	4954	4996	4980	4983	5033	5035	4995	5027	5022	4947	5011	4995	4992	4976	5038	4968	4998	4999	4979	5008	5044	5067	5097	5071	5096	5136	5136	5215	5251	5286
	2394.63		4953	4969	4994	4970	4994	4995	5017	5045	4988	4988	4978	5022	5037	5058	4994	5056	5036	5019	5022	5031	5012	4985	5032	5020	5125	5142	5095	5165	5186	5245	5204	5224
	2398.15		4947	4999	4987	4962	4989	5000	5018	4993	4962	4978	5002	4960	5025	5006	4996	4996	5038	5003	5016	4989	4987	5032	5058	5075	5045	5036	5115	5095	5112	5171	5222	5186
	2401.67		4971	4953	4977	4991	4960	5004	5001	4994	4995	4971	4989	4966	4999	5010	4974	5000	4996	4974	4992	5047	4963	5028	5049	5000	5108	5097	5066	5100	5179	5194	5177	5212
	2405.19		4989	5007	5010	4980	4968	4993	5033	4956	5021	4986	5014	4983	5045	4981	4989	5001	4968	5025	5011	5009	5017	5067	5067	5029	5002	5086	5130	5138	5093	5176	5166	5166
	2408.7		4975	4947	5027	4988	4972	4952	4987	5000	5009	4983	5015	4967	4992	4986	5009	5029	4957	4963	5024	4988	5046	5043	5035	5035	5074	5074	5056	5096	5068	5126	5136	5184
	2412.22		4969	5000	5002	4952	4962	4994	4965	5020	4999	4976	4989	4984	5018	4975	5027	4974	4984	4990	4997	4936	5021	5012	5027	4979	5075	5045	5081	5091	5120	5167	5099	5150
	2415.75		4972	4981	5026	4964	4995	4986	4967	4992	4976	4983	5002	4964	4970	4986	5027	4981	5006	5022	5003	5004	5048	5019	5032	5037	5037	5044	5023	5133	5141	5094	5088	5166
	2419.27		4954	4979	4993	5037	4999	4998	4951	4970	4943	4932	4937	5023	4992	4981	4969	5011	4935	5042	4948	4936	5031	5009	5040	5017	5072	5064	5043	5075	5114	5105	5139	5125
	2422.77		4953	4991	4990	5019	5000	4947	5008	4996	4928	5004	4975	4984	4995	4914	4973	4986	5006	4992	4984	5020	5037	4991	5053	5000	5006	5075	5017	5049	5083	5149	5129	5128
	2426.28		4969	4981	4920	4985	4925	4889	4949	4992	4960	4923	4926	5020	4967	4951	4987	4941	4980	5006	4997	4986	4976	4994	5014	5040	4967	5017	5011	5109	5112	5200	5101	5106
	2429.79		4924	4974	4883	4952	4943	4957	4921	4909	4947	4958	4968	4958	4945	4959	4966	4971	4982	4961	5020	5035	4994	4968	5050	4963	5065	5024	5068	5060	5103	5115	5083	5026
	2433.29		4940	4943	4923	4964	4933	5000	4901	4956	4940	4975	4978	4974	4935	4936	4960	4959	4967	4972	4950	4971	4957	4977	4985	4984	5029	5078	5047	5069	5067	5132	5114	5189
	2436.8		4907	4937	4957	4942	4993	4943	4969	4915	4929	4972	5008	4936	4939	4958	4972	4975	4997	4967	5005	4981	4974	5014	5008	5006	5014	5067	5024	5037	5075	5124	5111	5125
	2440.3		4967	4958	4943	5001	4967	4997	4960	4971	4986	4966	4974	4979	4957	4970	4956	4941	4962	4946	4982	4998	4955	5014	4973	5006	5060	5089	5004	4991	5079	5120	5066	5143
	2443.8		4937	4918	4950	4969	5013	5003	4986	4955	5004	4970	4923	4959	4961	4947	4992	4972	4940	4972	4943	4953	4959	4978	5004	4965	5020	5043	5058	5100	5039	5117	5058	5091
	2447.3		4934	4967	4923	4956	4921	4968	4943	5016	4920	4966	4961	4969	4949	4969	4891	4963	4984	4984	4938	4969	4961	4991	4973	4952	5001	5029	5003	5084	4998	5121	5079	5100
	2450.79		4965	4959	4973	4955	4996	4947	4950	4919	4961	4937	4940	4939	4959	4931	5005	5003	4979	4969	4932	4947	4959	4998	5036	5015	5027	5033	5017	5038	5013	5110	5087	5105
	2454.31		4935	4943	4885	4947	4971	4906	4972	4927	4933	4986	4972	4965	4965	4937	4976	4928	4929	4956	4950	4932	4906	4943	5045	4982	5010	5060	4963	4995	4999	5052	5020	5077
	2457.81		4887	4960	4946	4948	4956	4931	4946	4957	4950	5018	4943	4925	4948	4947	4999	4947	4988	4963	4953	4963	4932	5028	4981	4984	4976	4973	5001	5016	5055	5017	5039	5107
	2461.3		4948	4923	4953	4923	4958	4980	4926	4942	4938	4914	4942	4914	4965	4965	4966	4940	4962	4956	4964	5022	4981	4954	4975	4986	4964	4912	4971	5003	5004	5056	5042	5062
	2464.79		4937	4948	4936	4919	4961	4902	4919	4964	4943	4965	4954	4940	4917	4890	4948	4920	4903	4946	4915	4909	4921	4909	4961	4933	5024	5003	4977	4985	5053	5003	5074	5028
	2468.28		4924	4922	4963	4888	4974	4954	4925	4979	4946	4939	4943	5001	4976	4914	4939	4953	4906	4939	4958	4943	4988	4978	4972	5007	4968	5001	4997	5043	5015	5033	5048	5034
	2471.77		4943	4937	4906	4921	4917	4940	4911	4922	4947	4901	4950	4906	4953	4950	4958	4904	4933	4915	4962	4965	4928	4937	5010	5006	4978	4988	5012	5032	5014	5053	5031	4979
	2475.26		4949	4951	4949	4943	4952	4952	4910	4925	4935	4943	4928	4950	5007	4986	4985	4933	5012	4969	4923	4966	4931	4935	4977	4992	5002	4987	4962	4990	5028	5019	5038	5063
	2478.74		4888	4939	4938	4968	4970	4918	4963	4934	4919	4910	4949	4909	4925	4908	4911	4903	4947	4988	4970	4939	4963	4962	4939	4997	4959	5020	4960	5041	5005	5034	5057	5047
	2482.23		4940	4945	4945	4956	4932	4974	4953	4950	4976	4957	4945	4950	4930	4932	4995	4967	4978	4924	5017	4981	4981	4984	4962	4984	4960	5035	4967	5041	5034	5108	4989	5070
	2485.71		4940	4903	4920	4927	4955	4928	4919	4934	4920	4928	4954	4933	4916	4899	4945	4969	4923	4891	4905	4977	4941	4919	4948	4943	5010	4984	4947	5063	5004	5075	5041	5054
	2489.19		4915	4889	4941	4952	4880	4975	4943	4982	5010	4995	4961	4923	4930	5005	4961	4950	5001	4960	4997	4942	4970	5015	5018	4951	4998	5030	4966	5000	5020	5063	4994	5016
	2492.67		4887	4955	4927	4964	4942	4935	4919	4894	4925	4918	4919	4944	4923	4946	4926	4917	4970	4947	4960	4917	4916	5004	4966	4926	4953	4992	4992	5024	5016	5050	5036	5035
	2496.14		4955	4914	4859	4901	4945	4956	4937	4963	4944	4931	4963	4912	4936	4952	4933	4958	4934	4952	4914	4959	4964	4931	4997	4958	5011	4964	4961	5011	5045	5131	5033	5086
	2499.62		4963	4963	4949	4898	4907	4946	4927	4952	4937	4907	4921	4923	4925	4968	4938	4956	4916	4969	4959	4956	4924	4974	4919	4954	4999	5012	4997	4997	5003	5069	5036	5084
	2503.1		4899	4958	4902	4901	4965	4903	4907	4921	4872	4977	4952	4855	4954	4938	4923	4991	4907	4939	4933	4959	4970	4952	4969	4942	4933	4947	4958	4988	5022	5037	5009	5032
	2506.57		4905	4953	4947	4913	4957	4933	4931	4961	4914	4989	4924	4905	4916	4920	4919	4910	4949	4943	4912	4909	4909	4931	5000	4973	4961	4964	4991	4986	5038	5075	5004	5028
	2510.04		4912	4923	4908	4932	4946	4941	4914	4987	4939	4945	4913	4900	4929	4900	4955	4895	4964	4975	4939	4932	4924	4940	4954	4958	4917	4950	4916	5007	4996	5049	5044	5082
	2513.51		4877	4915	4929	4924	4912	4945	4908	4883	4917	4980	4972	4927	4915	4918	4899	4936	4962	4917	4970	4918	4962	4933	5009	4981	5009	4982	4984	5024	5010	5074	5012	5077
	2516.98		4919	4887	4924	4926	4976	4906	4908	4948	4885	4927	4933	4947	4936	4918	4908	4942	4957	4930	4915	4961	4901	4917	4971	4956	4983	5002	4969	4980	5001	5046	4989	5087
	2520.45		4922	4925	4938	4917	4923	4904	4962	4963	4872	4944	4966	4974	4948	4937	4908	4927	4923	4960	5011	4932	4928	4950	4998	4959	4961	4973	4956	5012	4967	5034	5067	5014
	2523.91		4926	4880	4883	4939	4897	4897	4902	4936	4944	4942	4943	4915	4917	4901	4900	4918	4910	4928	4930	4916	4923	4923	4955	4960	4960	4991	4951	4992	5022	4974	5008	5044
	2527.38		4908	4891	4911	4919	4905	4915	4878	4839	4944	4942	4930	4908	4893	4914	4905	4887	4918	4923	4953	4893	4890	4897	4923	4947	4948	4995	4944	4993	5027	5061	5019	5074
	2530.84		4843	4899	4917	4880	4923	4876	4889	4921	4898	4924	4924	4881	4923	4929	4903	4926	4925	4938	4918	4970	4962	4890	4967	4907	4976	4945	4950	4961	4989	5037	5000	5082
	2534.3		4914	4929	4949	4923	4867	4930	4883	4971	4889	4941	4914	4917	4915	4916	4953	4871	4917	4902	4940	4913	4922	4929	4926	4931	4976	4988	4995	5005	5003	5032	5030	5003
	2537.76		4872	4908	4870	4898	4899	4910	4868	4873	4928	4911	4919	4894	4897	4894	4916	4879	4900	4912	4917	4943	4917	4933	4955	4935	4906	4931	4959	4978	5059	5000	4988	5007
	2541.22		4862	4844	4869	4929	4898	4864	4943	4906	4907	4952	4917	4932	4890	4936	4887	4903	4900	4905	4891	4907	4901	4925	4936	4910	5003	4934	4938	4949	4964	5078	5026	5088
	2544.68		4900	4911	4884	4859	4928	4881	4875	4910	4883	4882	4960	4893	4876	4925	4911	4876	4902	4899	4930	4892	4860	4923	4936	4946	4937	4997	4968	4967	4993	5041	5000	5027
	2548.13		4871	4905	4886	4903	4901	4858	4876	4887	4960	4869	4846	4930	4916	4933	4910	4942	4934	4892	4926	4930	4930	4934	4934	4937	4983	4969	4920	5033	5025	5044	5031	5008
	2551.59		4883	4915	4911	4897	4866	4937	4894	4903	4884	4905	4904	4899	4902	4949	4914	4897	4872	4940	4922	4899	4942	5012	4952	4937	4939	4973	4979	4985	4978	5017	5073	5098
	2555.04		4887	4859	4896	4908	4914	4900	4905	4940	4856	4890	4914	4900	4893	4918	4881	4898	4882	4966	4893	4913	4968	4942	4921	4928	4894	4922	4969	5029	5045	5081	4975	5003
	2558.49		4901	4899	4877	4836	4888	4877	4896	4910	4880	4901	4883	4867	4909	4937	4901	4932	4888	4866	4884	4927	4899	4938	4918	4951	5003	4977	4909	4959	5003	5045	4986	4996
	2561.94		4864	4864	4916	4910	4939	4872	4926	4907	4885	4877	4947	4945	4926	4925	4912	4922	4931	4963	4909	4915	4902	4945	4974	4918	4947	4948	4932	4985	5001	5010	5019	4996
	2565.39		4897	4904	4840	4914	4899	4868	4849	4919	4940	4896	4898	4880	4901	4895	4902	4910	4913	4921	4940	4912	4878	4928	4942	4952	4979	4941	4969	5046	5009	5023	4949	5048
	2568.84		4885	4880	4896	4888	4862	4822	4916	4891	4859	4887	4871	4868	4864	4917	4899	4870	4920	4917	4868	4908	4914	4946	4983	4967	4959	4949	4915	5003	4991	5006	4984	5008
	2572.28		4875	4860	4872	4878	4899	4925	4888	4918	4924	4888	4957	4874	4893	4883	4943	4878	4937	4874	4921	4901	4927	4932	4869	4942	4931	4973	4943	4962	4997	5040	5026	4999
	2575.73		4932	4874	4875	4906	4931	4924	4913	4893	4912	4895	4924	4958	4898	4928	4870	4937	4905	4887	4900	4943	4922	4888	4935	4920	4987	4979	4930	4936	4985	5037	5003	5018
	2579.17		4862	4926	4929	4853	4953	4857	4908	4934	4945	4924	4912	4911	4899	4949	4900	4902	4928	4946	4869	4932	4947	4957	4918	4958	4995	4927	4948	5005	4995	5039	5053	5049
	2582.59		4854	4854	4872	4902	4853	4885	4866	4899	4877	4863	4903	4925	4915	4845	4866	4896	4958	4911	4879	4868	4850	4921	4941	4899	4929	4956	4936	4944	5006	4997	5011	4981
	2586.03		4848	4878	4855	4892	4840	4884	4914	4855	4912	4904	4891	4865	4869	4861	4901	4859	4916	4890	4873	4891	4867	4904	4911	4957	4925	4947	4953	4954	5001	4971	4985	4994
	2589.46		4926	4882	4898	4872	4911	4905	4902	4853	4900	4896	4927	4870	4899	4931	4890	4872	4906	4895	4890	4934	4835	4907	4895	4968	4955	4979	4969	5032	4986	4968	4937	5014
	2592.9		4850	4923	4911	4886	4880	4918	4841	4903	4900	4910	4867	4886	4897	4893	4947	4903	4862	4896	4925	4868	4919	4962	4946	4906	4921	4944	4943	4955	4994	5022	5015	5010
	2596.34		4887	4909	4953	4914	4904	4961	4877	4931	4911	4883	4887	4900	4907	4905	4861	4921	4960	4890	4937	4887	4888	4962	4939	4858	4987	4994	4971	4961	5024	5023	5011	5002
	2599.77		4864	4910	4836	4914	4861	4891	4941	4920	4880	4888	4900	4879	4926	4911	4876	4890	4902	4902	4955	4933	4902	4958	4931	4916	4957	4948	4955	4963	5000	5017	4995	5026
	2603.2		4894	4857	4908	4891	4901	4904	4837	4897	4900	4917	4911	4951	4881	4891	4904	4904	4884	4902	4905	4828	4949	4919	4899	4906	4946	4957	4934	5025	5009	5027	4995	5018
	2606.63		4854	4919	4913	4852	4909	4919	4865	4907	4887	4910	4908	4882	4900	4875	4898	4890	4947	4884	4918	4858	4907	4918	4935	4939	4928	4944	4899	5016	4987	5062	4934	5002
	2610.06		4857	4920	4963	4879	4886	4890	4893	4866	4879	4856	4865	4890	4923	4903	4923	4923	4914	4941	4906	4897	4888	4916	4944	4956	4997	4982	4911	4994	4995	5027	4995	5061
	2613.49		4852	4860	4856	4850	4868	4871	4908	4865	4850	4891	4960	4882	4894	4861	4911	4871	4921	4866	4899	4872	4937	4950	4877	4943	4952	5013	4953	5007	5000	5097	5006	5014
	2616.89		4919	4897	4919	4865	4937	4871	4913	4896	4833	4882	4950	4853	4882	4933	4916	4893	4943	4901	4931	4915	4922	4936	4917	4928	4925	4956	5013	5028	5011	5019	5014	5040
	2620.32		4874	4888	4930	4873	4894	4980	4847	4869	4868	4939	4952	4927	4892	4926	4882	4918	4891	4963	4923	4932	4866	4953	4925	4955	4988	4940	4953	5016	4967	5046	5013	5065
	2623.74		4895	4914	4871	4907	4858	4891	4915	4852	4888	4938	4874	4918	4923	4899	4910	4895	4893	4922	4939	4906	4909	4929	4940	4969	4933	4956	4948	5052	4989	5047	5050	5059
	2627.16		4857	4880	4894	4916	4878	4911	4841	4887	4903	4906	4888	4924	4882	4840	4879	4932	4904	4894	4910	4895	4911	4925	4928	4951	4934	4942	4971	4999	5047	5014	5053	5076
	2630.58		4847	4913	4877	4889	4912	4881	4845	4867	4923	4945	4918	4862	4895	4938	4907	4892	4922	4914	4865	4882	4879	4958	4921	4957	4971	4955	4974	4998	4999	5064	5027	5018
	2634		4906	4914	4880	4915	4887	4931	4915	4930	4908	4896	4909	4852	4836	4893	4934	4859	4871	4858	4888	4868	4869	4934	4968	4873	4957	4977	4946	4997	5021	5032	5038	5116
	2637.42		4893	4902	4892	4923	4864	4916	4913	4920	4941	4866	4964	4855	4915	4911	4908	4943	4848	4903	4881	4941	4913	4908	4916	4958	4949	4987	5005	4988	4991	5054	5039	5168
	2640.84		4888	4851	4858	4911	4819	4909	4880	4917	4918	4905	4882	4886	4892	4870	4846	4903	4925	4926	4867	4933	4842	4887	4949	4912	4952	4966	4971	5042	5052	5058	5046	5065
	2644.23		4847	4895	4890	4864	4904	4901	4858	4890	4908	4924	4886	4901	4926	4908	4867	4899	4903	4936	4938	4951	4894	4944	4971	4957	4961	4986	4975	5013	4998	5060	4988	5061
	2647.64		4899	4911	4862	4890	4909	4886	4904	4908	4886	4869	4915	4928	4914	4888	4901	4886	4935	4960	4908	4914	4899	4901	4950	4973	4974	4987	4977	4960	5016	5061	5037	5074
	2651.05		4926	4856	4957	4936	4927	4892	4853	4875	4860	4921	4906	4928	4915	4958	4897	4939	4922	4952	4892	4942	4941	4953	4935	4922	4948	5008	4971	5012	5018	5017	5044	5086
	2654.46		4833	4887	4919	4928	4944	4895	4918	4961	4896	4884	4886	4930	4903	4917	4891	4908	4912	4885	4943	4962	4905	4963	4951	4939	4952	4965	4943	5028	4969	5051	5006	5065
	2657.87		4849	4872	4918	4872	4877	4871	4889	4930	4889	4877	4880	4920	4910	4903	4852	4885	4917	4874	4938	4903	4922	4915	4947	4922	4970	5007	4973	4954	4972	5026	5004	5047
	2661.28		4924	4932	4888	4914	4913	4894	4883	4899	4939	4957	4909	4884	4899	4916	4882	4925	4907	4904	4942	4937	4936	4915	4974	4982	5005	4908	4981	4968	5034	5009	5024	5024
	2664.66		4851	4899	4912	4902	4930	4839	4903	4899	4937	4888	4908	4905	4910	4949	4900	4882	4921	4945	4856	4931	4921	4915	4967	4968	4949	5025	4940	4954	4940	4974	5037	5024
	2668.07		4912	4909	4894	4908	4886	4909	4885	4879	4950	4845	4939	4925	4935	4919	4910	4892	4959	4915	4918	4957	4949	4899	4991	4973	4997	4960	4943	5026	5003	5014	5007	5063
	2671.47		4904	4903	4913	4962	4921	4935	4953	4945	4914	4858	4896	4914	4919	4919	4967	4935	4952	4950	4966	4909	4898	4976	4972	4981	4979	4970	4964	5059	4947	5044	5015	5047
	2674.87		4943	4870	4928	4875	4940	4919	4924	4874	4903	4907	4868	4917	4907	4924	4895	4921	4862	4908	4984	4880	4930	4917	4960	4970	4969	4973	4972	4982	4977	5036	5012	4985
	2678.28		4881	4938	4940	4895	4944	4955	4868	4931	4880	4942	4909	4936	4894	4931	4908	4929	4947	4905	4937	4910	4936	4916	4973	4904	4976	5012	5015	4998	5034	5050	5006	5062
	2681.67		4893	4882	4914	4876	4950	4939	4928	4944	4890	4921	4902	4969	4926	4953	4953	4937	4928	4945	4942	4906	4915	4960	4937	4914	4965	4962	4985	4973	5032	5057	5055	5076
	2685.05		4910	4864	4913	4893	4888	4912	4909	4914	4946	4909	4937	4947	4981	4923	4943	4928	4922	4951	4933	4945	4927	4945	4984	4952	5025	4952	4982	5033	4992	5040	5001	5047
	2688.44		4901	4919	4936	4908	4867	4897	4837	4915	4888	4982	4937	4944	4941	4916	4904	4881	4907	4931	4868	4902	4922	4950	4963	4948	4949	5001	4945	5008	5013	5064	4988	5016
	2691.84		4930	4890	4912	4908	4924	4946	4954	4948	4926	4938	4899	4896	4910	4907	4934	4957	4929	4890	4952	4923	4908	4941	4915	4960	4962	5017	4956	5005	5018	5087	5035	5084
	2695.23		4909	4914	4888	4943	4866	4930	4881	4955	4927	4962	4953	4918	4951	4928	4934	4925	4901	4904	4876	4947	4954	4951	4994	4970	4985	4989	4969	5027	5059	5051	5091	5081
	2698.62		4911	4909	4889	4934	4964	4875	4912	4946	4916	4915	4951	4941	4922	4952	4913	4890	4930	4943	4921	4954	4900	4945	4933	4931	4995	4993	4994	5030	4989	5015	5019	5050
	2701.99		4880	4944	4930	4941	4897	4946	4933	4929	4923	4923	4973	4904	4907	4959	4913	4921	4960	4935	4867	4964	4925	4958	4978	4955	5020	4963	4967	5018	5049	5063	5014	5048
	2705.38		4882	4925	4932	4923	4900	4943	4943	4941	4917	4952	4961	4940	4972	4961	4866	4971	4927	4944	4960	4978	5002	4982	5010	4966	5029	4978	5033	4995	5076	5048	5071	5055
	2708.77		4946	4963	4879	4932	4875	4925	4959	4950	4983	4970	4965	4952	4929	4952	4968	4952	4956	4931	4974	4948	5021	4973	4898	4972	4992	4995	4992	5029	5000	5099	5053	5127
	2712.15		4947	4916	4926	4979	4903	4933	4898	4924	4898	4914	4995	4938	4941	4930	4912	4927	4942	4925	4953	4968	4930	4978	4988	4989	5021	5026	5007	5056	5108	5126	5121	5064
	2715.51		4959	4976	4898	4938	5006	4965	4952	4974	4924	4975	5008	4944	4990	4961	4934	4961	4973	4948	4968	4915	4927	5005	4992	4992	4994	5027	4977	5027	5030	5101	5114	5120
	2718.9		4929	4933	4939	4920	4979	4911	4933	4961	4909	4971	4948	5023	4964	4940	4970	4996	4999	4941	4953	4997	4987	5000	4958	4980	5007	4992	5024	5078	5050	5077	5058	5075
	2722.28		4904	4899	4946	4970	4916	4949	4932	4937	4936	4950	4922	4941	4943	4978	4960	4961	4995	4951	4972	4960	4967	4996	4977	5028	5027	5042	5014	5055	5058	5105	5161	5117
	2725.66		4927	4897	4966	4931	4924	4945	4923	4957	4918	4938	4950	4944	4941	4929	4946	4971	4961	4931	4932	5006	4996	4952	4998	5000	5035	4997	4990	5026	5071	5117	5072	5130
	2729.02		4949	4956	4955	5009	4937	4997	4907	4955	4994	4932	4992	4935	4936	4961	4945	4978	4965	4943	4938	4992	4975	4997	5000	4991	4953	5038	5085	4998	5097	5110	5076	5131
	2732.39		4986	5008	4960	4971	5001	4959	4952	4964	4984	5010	4987	4948	4991	5003	4963	5005	4917	5025	4962	5001	4965	5050	5043	5060	5049	5066	5069	5053	5141	5196	5140	5171
	2735.77		4960	4931	4982	4961	4967	4971	4927	5026	4928	4979	4953	4970	5009	5003	4980	5012	4951	5007	5010	4968	4998	4981	4982	5018	5077	5013	5081	5102	5180	5170	5155	5249
	2739.15		4944	4959	4983	4975	5003	4998	4982	4974	4956	4973	5006	4963	4958	4937	4989	4961	5029	5013	5012	4980	4958	5064	5002	5005	5064	5057	5068	5092	5144	5238	5192	5221
	2742.49		4942	4954	4979	4963	4970	4967	4978	4941	5022	4971	5006	4983	4994	5006	5000	4987	5002	4978	4996	4993	5007	5029	5074	5077	5080	5083	5054	5102	5173	5198	5218	5221
	2745.87		4951	4940	5003	5025	5008	4990	5009	4944	4947	5005	4995	4986	4951	5012	4979	4975	4987	4988	4973	5008	5053	5071	5061	5055	5116	5110	5087	5156	5164	5273	5160	5251
	2749.24		4969	5028	4984	5020	4987	4967	5024	4973	4978	5016	5010	5009	5025	5013	5004	5013	5012	5038	5005	5026	5023	5074	5071	5012	5030	5103	5105	5159	5203	5217	5188	5262
	2752.61		4960	5018	4947	4991	4965	5013	4991	4995	5005	5050	5036	5056	5060	5056	4989	5008	5022	5063	5054	5051	5007	5071	5077	5099	5098	5110	5058	5097	5167	5254	5212	5272
	2755.95		5029	5011	4947	4976	4992	4951	4995	4995	4964	5003	5058	5007	5025	4968	5015	4968	4967	4991	5047	5068	5024	5040	5136	5073	5093	5064	5124	5161	5224	5255	5230	5329
	2759.32		5005	5008	5036	5026	5026	5023	5009	5049	4978	5032	5013	5053	5023	5055	5013	4994	4995	5059	5000	5054	5035	5056	5083	5127	5110	5083	5128	5122	5196	5292	5242	5290
	2762.68		5018	5026	4983	4999	5026	5030	5000	5014	5058	5011	5046	5028	5012	5016	4972	5034	4975	5048	5026	4999	4993	5035	5045	5075	5094	5148	5130	5146	5178	5199	5235	5209
	2766.02		5013	5055	5052	5037	5017	5035	5030	5030	5094	5065	5085	5077	5052	5025	5018	5021	5103	5061	5041	5019	5046	5054	5116	5133	5095	5115	5183	5199	5187	5253	5213	5262
	2769.38		5035	4990	5019	5038	5059	5031	5034	5033	5052	5011	5054	5076	5066	5045	5056	5055	5021	5028	5022	5023	5086	5072	5046	5093	5151	5094	5114	5153	5191	5248	5235	5309
	2772.75		4982	5066	5029	5039	5067	5055	5028	5067	5024	5048	5089	5058	5065	5079	5074	5067	5107	5119	5066	5037	5090	5129	5077	5160	5128	5143	5159	5190	5184	5317	5246	5319
	2776.11		5080	5050	5050	5064	5075	5061	5025	5018	5073	5119	5037	5031	5086	5070	5051	5069	5071	5061	5100	5097	5031	5088	5080	5135	5149	5140	5135	5199	5229	5271	5288	5328
	2779.44		5022	5019	5044	5071	5053	5082	5030	5055	5047	5067	5069	5076	5143	5056	5097	5067	5076	5120	5097	5074	5113	5137	5122	5131	5155	5133	5180	5208	5196	5278	5223	5316
	2782.8		5059	5101	5078	5067	5101	5067	5069	5100	5076	5102	5048	5085	5057	5129	5091	5065	5117	5080	5069	5124	5116	5107	5063	5156	5158	5165	5103	5214	5263	5286	5283	5318
	2786.15		5060	5040	5115	5089	5075	5079	5085	5101	5028	5073	5135	5078	5117	5084	5056	5091	5125	5107	5063	5109	5090	5163	5113	5165	5131	5166	5144	5250	5243	5283	5214	5339
	2789.48		5061	5020	5101	5060	5145	5059	5104	5039	5116	5127	5107	5059	5136	5095	5099	5117	5157	5094	5093	5084	5067	5083	5131	5158	5171	5171	5196	5206	5285	5244	5282	5348
	2792.83		5091	5073	5114	5077	5137	5080	5089	5089	5081	5087	5152	5083	5103	5086	5071	5165	5097	5115	5076	5131	5113	5147	5097	5178	5189	5234	5172	5273	5251	5353	5283	5321
	2796.19		5061	5071	5119	5113	5088	5065	5107	5144	5094	5129	5173	5146	5103	5083	5127	5159	5160	5087	5134	5164	5128	5183	5187	5217	5209	5232	5248	5265	5324	5332	5346	5355
	2799.51		5090	5123	5143	5127	5163	5210	5198	5147	5123	5142	5139	5134	5129	5128	5140	5114	5145	5126	5135	5167	5176	5184	5204	5203	5242	5214	5259	5290	5299	5351	5297	5324
	2802.86		5099	5170	5170	5117	5147	5170	5134	5114	5134	5103	5170	5122	5101	5099	5141	5130	5085	5113	5181	5132	5178	5119	5173	5202	5212	5231	5243	5309	5270	5379	5389	5416
	2806.21		5165	5136	5147	5091	5133	5141	5166	5116	5117	5131	5165	5155	5168	5178	5163	5149	5104	5179	5184	5149	5199	5168	5197	5205	5230	5262	5235	5339	5278	5393	5367	5386
	2809.53		5142	5105	5200	5162	5112	5173	5148	5150	5147	5152	5136	5115	5172	5194	5174	5159	5166	5147	5207	5218	5221	5187	5199	5273	5255	5291	5280	5333	5393	5391	5417	5408
	2812.87		5145	5154	5155	5152	5171	5124	5160	5228	5183	5188	5165	5188	5184	5206	5194	5163	5185	5222	5203	5132	5199	5177	5208	5189	5304	5286	5322	5300	5333	5422	5341	5384
	2816.21		5133	5213	5160	5181	5158	5172	5157	5174	5161	5265	5218	5218	5208	5199	5220	5240	5211	5200	5202	5217	5198	5245	5281	5289	5255	5307	5301	5346	5388	5383	5344	5436
	2819.53		5155	5193	5180	5192	5225	5224	5207	5144	5226	5172	5190	5235	5165	5219	5185	5185	5206	5243	5200	5226	5221	5256	5206	5231	5285	5250	5323	5363	5326	5417	5390	5427
	2822.87		5200	5182	5234	5242	5222	5215	5243	5211	5207	5251	5248	5225	5212	5219	5217	5200	5245	5222	5273	5244	5208	5230	5287	5332	5287	5339	5371	5320	5387	5416	5406	5505
	2826.19		5261	5234	5231	5207	5177	5231	5229	5250	5208	5202	5302	5176	5184	5196	5261	5271	5234	5253	5292	5255	5254	5217	5235	5313	5348	5345	5342	5359	5364	5437	5396	5454
	2829.52		5220	5223	5280	5233	5235	5236	5240	5224	5234	5263	5261	5235	5253	5243	5263	5262	5224	5295	5230	5269	5277	5289	5341	5281	5294	5328	5340	5374	5415	5451	5344	5397
	2832.86		5234	5225	5271	5245	5275	5249	5180	5260	5259	5255	5288	5255	5267	5253	5283	5282	5257	5306	5322	5303	5256	5279	5312	5308	5316	5376	5336	5362	5430	5446	5445	5462
	2836.17		5203	5216	5319	5279	5256	5250	5266	5255	5226	5270	5278	5318	5292	5263	5262	5262	5268	5306	5284	5328	5246	5273	5336	5315	5357	5334	5303	5366	5386	5426	5418	5443
	2839.5		5308	5346	5271	5258	5296	5283	5287	5314	5309	5323	5303	5335	5296	5281	5347	5261	5327	5297	5340	5346	5371	5296	5328	5349	5383	5343	5408	5396	5427	5451	5464	5509
	2842.83		5350	5327	5295	5254	5305	5339	5301	5355	5317	5337	5316	5276	5341	5331	5327	5379	5297	5292	5355	5332	5355	5358	5352	5384	5414	5422	5406	5440	5396	5539	5447	5515
	2846.14		5288	5336	5289	5295	5288	5303	5304	5291	5340	5359	5314	5329	5369	5374	5379	5356	5342	5329	5369	5395	5366	5368	5390	5341	5414	5437	5413	5411	5466	5527	5500	5535
	2849.47		5385	5315	5327	5299	5375	5355	5292	5346	5307	5376	5346	5337	5324	5370	5380	5315	5352	5333	5360	5386	5376	5355	5380	5380	5406	5420	5392	5433	5439	5535	5470	5508
	2852.77		5332	5393	5352	5342	5386	5334	5335	5320	5323	5334	5367	5387	5386	5378	5332	5329	5391	5403	5410	5360	5395	5420	5393	5390	5371	5442	5451	5443	5486	5493	5502	5508
	2856.1		5334	5394	5370	5358	5323	5387	5331	5450	5348	5357	5426	5419	5384	5374	5382	5419	5425	5433	5369	5398	5433	5346	5423	5429	5462	5450	5421	5443	5465	5522	5488	5552
	2859.42		5405	5470	5399	5439	5381	5423	5440	5421	5441	5412	5425	5389	5399	5404	5409	5406	5413	5399	5410	5426	5417	5405	5454	5506	5528	5504	5513	5466	5493	5557	5537	5557
	2862.72		5399	5472	5450	5440	5444	5380	5474	5397	5440	5420	5472	5452	5509	5436	5446	5432	5428	5486	5492	5473	5494	5491	5480	5495	5480	5542	5531	5518	5520	5561	5567	5609
	2866.05		5401	5485	5476	5430	5547	5450	5416	5475	5473	5416	5445	5498	5528	5503	5536	5474	5513	5493	5451	5531	5494	5486	5565	5470	5505	5569	5517	5574	5590	5657	5602	5672
	2869.34		5453	5481	5515	5410	5494	5493	5452	5579	5469	5501	5546	5522	5451	5537	5491	5475	5472	5498	5533	5503	5462	5493	5526	5522	5528	5595	5505	5588	5602	5639	5584	5631
	2872.66		5529	5486	5495	5468	5492	5527	5497	5529	5559	5432	5545	5518	5522	5580	5531	5560	5512	5539	5481	5561	5526	5542	5599	5583	5568	5559	5564	5573	5594	5696	5629	5691
	2875.95		5537	5560	5564	5498	5539	5580	5575	5537	5532	5527	5555	5602	5521	5598	5532	5544	5502	5574	5539	5507	5580	5518	5590	5603	5644	5622	5611	5600	5691	5712	5658	5708
	2879.27		5565	5526	5545	5526	5529	5522	5536	5564	5572	5595	5517	5625	5568	5636	5553	5591	5555	5628	5610	5580	5607	5582	5588	5605	5666	5594	5653	5660	5683	5711	5701	5752
	2882.59		5629	5563	5630	5567	5551	5582	5558	5528	5650	5576	5649	5607	5622	5608	5631	5575	5663	5614	5599	5593	5620	5586	5670	5633	5677	5688	5648	5746	5708	5776	5788	5785
	2885.88		5621	5603	5576	5645	5633	5652	5583	5624	5589	5619	5602	5662	5629	5602	5652	5677	5673	5660	5653	5581	5679	5622	5685	5685	5693	5702	5715	5767	5742	5703	5812	5827
	2889.19		5712	5601	5674	5573	5671	5654	5625	5657	5645	5576	5692	5677	5781	5665	5699	5679	5704	5675	5677	5695	5756	5714	5697	5752	5767	5711	5715	5708	5796	5861	5893	5904
	2892.48		5652	5699	5712	5659	5746	5701	5665	5688	5721	5713	5773	5719	5740	5630	5679	5732	5733	5747	5730	5698	5728	5743	5754	5758	5794	5820	5779	5856	5795	5879	5880	5849
	2895.79		5696	5684	5730	5694	5724	5747	5652	5693	5675	5771	5738	5759	5749	5704	5704	5762	5714	5736	5738	5709	5759	5797	5784	5805	5804	5882	5808	5804	5905	5900	5938	5975
	2899.07		5657	5744	5785	5734	5755	5753	5733	5816	5745	5777	5800	5824	5770	5838	5774	5768	5777	5790	5740	5770	5771	5821	5768	5825	5858	5858	5798	5875	5915	5917	5952	5983
	2902.38		5732	5766	5792	5800	5837	5824	5841	5819	5809	5843	5822	5813	5809	5791	5821	5843	5824	5827	5826	5850	5816	5876	5799	5903	5895	5919	5834	5970	5925	6030	5989	6010
	2905.66		5866	5847	5834	5891	5785	5820	5891	5879	5815	5827	5871	5858	5890	5875	5873	5860	5885	5852	5884	5847	5840	5886	5916	5934	5971	5958	5902	5987	5985	6070	6078	6084
	2908.96		5798	5825	5862	5819	5891	5896	5885	5909	5877	5884	5859	5884	5893	5920	5910	5835	5891	5894	5918	5861	5907	5867	6048	5972	6007	6034	5957	6063	6033	6141	6110	6149
	2912.24		5861	5867	5932	5892	5906	5915	5875	5901	5946	5924	5994	6033	5973	5961	5971	5908	5916	5923	5966	5955	6017	5934	6019	6075	6031	6068	6046	6120	6109	6224	6153	6268
	2915.54		5963	5977	5966	5970	5948	5990	5902	5946	6028	6020	6016	5988	6056	5939	6018	5964	6010	6009	6078	6032	5982	5990	6033	5998	6129	6171	6086	6154	6211	6303	6231	6354
	2918.82		6020	5986	6007	5990	6013	6112	5943	6011	6047	6052	5945	6050	6040	5999	6012	5992	6107	5981	6102	6044	6066	6088	6077	6052	6181	6190	6108	6200	6272	6327	6292	6357
	2922.12		6054	5977	6055	6070	6066	6062	6070	6081	6091	6107	6077	6129	6069	6094	6100	6087	6050	6130	6098	5987	6090	6101	6160	6112	6204	6247	6243	6283	6277	6382	6311	6444
	2925.39		6115	6077	6083	6079	6125	6086	6091	6114	6141	6150	6077	6104	6207	6113	6103	6117	6133	6229	6190	6123	6200	6158	6108	6217	6260	6248	6264	6279	6310	6513	6479	6508
	2928.69		6154	6109	6159	6078	6112	6212	6157	6128	6150	6125	6164	6180	6184	6069	6211	6113	6225	6191	6197	6201	6190	6161	6209	6286	6350	6401	6268	6424	6353	6511	6489	6563
	2931.96		6181	6142	6229	6143	6122	6201	6122	6219	6241	6206	6241	6273	6227	6201	6171	6243	6106	6242	6275	6205	6234	6212	6310	6299	6406	6376	6365	6448	6457	6586	6565	6638
	2935.25		6188	6282	6245	6213	6182	6329	6213	6222	6266	6258	6312	6270	6301	6284	6248	6345	6275	6248	6270	6257	6315	6298	6396	6379	6380	6386	6369	6396	6488	6583	6556	6586
	2938.52		6292	6334	6301	6291	6303	6351	6312	6333	6396	6360	6329	6348	6268	6419	6436	6315	6385	6350	6386	6355	6373	6310	6425	6458	6465	6491	6447	6557	6552	6653	6599	6694
	2941.81		6340	6387	6438	6346	6375	6419	6361	6479	6407	6414	6499	6444	6465	6514	6388	6486	6459	6532	6433	6354	6392	6478	6508	6389	6550	6512	6515	6568	6557	6743	6637	6805
	2945.08		6362	6444	6397	6323	6480	6449	6469	6484	6427	6481	6510	6518	6486	6543	6534	6547	6531	6505	6527	6484	6522	6510	6553	6588	6640	6591	6598	6687	6619	6777	6753	6778
	2948.36		6443	6490	6442	6387	6541	6471	6449	6455	6472	6499	6538	6613	6522	6572	6565	6463	6596	6517	6532	6475	6567	6502	6589	6644	6673	6649	6628	6678	6641	6803	6796	6833
	2951.63		6505	6424	6585	6458	6465	6560	6552	6572	6517	6604	6584	6538	6608	6594	6568	6633	6647	6623	6587	6625	6643	6664	6734	6637	6727	6694	6642	6704	6661	6798	6795	6821
	2954.91		6638	6615	6618	6529	6665	6662	6635	6634	6677	6687	6676	6649	6652	6661	6710	6675	6672	6656	6639	6545	6670	6617	6707	6668	6683	6753	6659	6777	6775	6839	6886	6890
	2958.17		6657	6677	6652	6615	6730	6753	6682	6806	6691	6694	6788	6767	6742	6776	6756	6740	6767	6754	6676	6689	6821	6713	6790	6762	6836	6812	6729	6816	6874	6959	6851	6979
	2961.46		6745	6823	6784	6735	6789	6855	6773	6785	6786	6814	6800	6985	6888	6770	6861	6857	6835	6922	6854	6824	6826	6770	6813	6881	6938	6914	6927	6902	6992	6979	7011	7113
	2964.71		6872	6930	6907	6771	6834	6927	6867	6889	6832	6831	6880	6930	6916	6930	6971	7036	6884	6922	6924	6846	6975	6964	6992	6999	6966	6992	6912	7009	7018	7074	7042	7126
	2967.99		7000	6929	6986	6862	6907	6989	6827	6946	6920	6967	6993	7100	7061	7007	6985	6973	6913	6991	7003	6879	7027	7021	7098	7035	7024	7024	6921	7014	7117	7104	7054	7195
	2971.25		7014	7000	7036	6973	7013	7096	6934	7087	7031	7103	7077	7119	7032	7092	7126	7102	7069	7111	7160	7028	7087	7002	7142	7075	7205	7173	7122	7129	7143	7309	7218	7275
	2974.5		7151	7090	7068	7081	7133	7176	7020	7214	7057	7204	7136	7115	7111	7212	7150	7186	7135	7127	7201	7002	7187	7258	7233	7189	7314	7144	7157	7165	7186	7334	7287	7293
	2977.78		7227	7199	7232	7185	7143	7178	7113	7200	7163	7188	7257	7301	7283	7120	7282	7235	7330	7210	7397	7221	7307	7190	7260	7274	7352	7278	7263	7268	7268	7387	7342	7387
	2981.03		7369	7333	7330	7201	7269	7320	7293	7289	7289	7304	7368	7363	7358	7335	7307	7287	7317	7285	7310	7254	7326	7327	7333	7295	7473	7330	7348	7309	7414	7403	7381	7443
	2984.3		7460	7497	7465	7311	7362	7406	7424	7465	7376	7465	7538	7463	7589	7488	7448	7383	7469	7464	7492	7349	7451	7402	7479	7551	7485	7510	7482	7425	7442	7527	7461	7621
	2987.55		7530	7552	7539	7460	7462	7556	7539	7477	7527	7617	7693	7612	7624	7608	7691	7584	7583	7560	7601	7515	7595	7502	7613	7609	7636	7683	7510	7597	7589	7739	7689	7739
	2990.82		7737	7634	7622	7590	7597	7785	7651	7766	7635	7666	7795	7803	7719	7820	7691	7816	7862	7732	7742	7632	7778	7701	7835	7772	7825	7813	7747	7749	7777	7808	7843	7881
	2994.06		7763	7789	7736	7648	7672	7829	7723	7782	7753	7833	7844	7852	7847	7819	7770	7732	7863	7819	7887	7777	7806	7860	7825	7830	7867	7844	7701	7924	7812	7925	7896	7960
	2997.31		7857	7847	7855	7710	7813	7876	7861	7941	7842	7858	8025	7893	7990	7955	7895	7952	7934	7858	7936	7884	7965	7966	8056	7977	7862	8084	7911	7942	7950	8145	7971	8163
	3000.57		7971	7986	8037	7933	7953	8055	8003	8061	8052	8041	8120	8061	8000	8040	8075	8114	8127	8063	7958	7916	7999	8014	8059	8115	8057	8037	8038	8116	8033	8204	8174	8255
	3003.81		8168	8116	8195	7962	8003	8135	8037	8087	8160	8275	8208	8243	8223	8190	8248	8147	8143	8194	8264	8089	8173	8110	8198	8207	8180	8201	8119	8138	8212	8339	8163	8422
	3007.08		8320	8183	8402	8160	8176	8357	8171	8289	8232	8410	8378	8321	8369	8347	8355	8418	8315	8247	8384	8155	8362	8225	8359	8285	8325	8211	8260	8387	8341	8461	8352	8484
	3010.32		8373	8462	8460	8312	8379	8464	8349	8437	8376	8406	8507	8450	8578	8389	8434	8548	8465	8500	8518	8406	8489	8444	8470	8510	8462	8572	8441	8553	8483	8557	8531	8533
	3013.55		8479	8516	8636	8478	8529	8528	8488	8624	8548	8599	8647	8534	8613	8721	8593	8645	8494	8528	8698	8538	8674	8565	8645	8633	8643	8731	8619	8662	8654	8770	8720	8859
	3016.81		8686	8708	8727	8576	8643	8723	8664	8780	8671	8792	8764	8823	8791	8767	8780	8843	8799	8644	8890	8683	8733	8638	8817	8869	8863	8813	8700	8789	8886	9002	8858	9048
	3020.05		8808	8865	8917	8699	8784	8937	8782	8913	8782	8942	8907	8865	9008	8990	8974	8915	8967	9012	8953	8881	9091	8826	8982	8938	9126	9024	8920	9023	8981	9240	9069	9217
	3023.28		9000	8932	9000	8833	9004	9107	8907	9035	8933	9027	9145	9069	9231	9104	8935	9157	9105	9126	9076	8962	9134	8992	9170	9195	9264	9295	9081	9189	9134	9396	9357	9424
	3026.54		9078	9034	9111	8895	9029	9241	8971	9205	9126	9222	9209	9187	9359	9335	9280	9135	9215	9240	9271	9107	9307	9157	9246	9359	9431	9419	9289	9412	9481	9727	9619	9741
	3029.77		9360	9316	9342	9171	9145	9428	9218	9362	9369	9368	9485	9497	9474	9312	9456	9500	9483	9383	9387	9332	9436	9443	9543	9660	9635	9680	9511	9812	9732	10000	9923	10174
	3033.02		9506	9393	9546	9332	9510	9627	9441	9600	9543	9615	9765	9688	9670	9573	9755	9665	9655	9633	9592	9592	9755	9701	9818	9792	10006	10079	10005	10185	10153	10473	10504	10717
	3036.25		9777	9699	9762	9568	9665	9739	9643	9753	9636	9878	9823	9897	9854	9841	9908	9726	9868	9829	9915	9731	9904	9838	9975	10120	10235	10528	10525	10759	10856	11373	11247	11544
	3039.47		10006	10033	10083	9740	9800	9949	9870	10049	9838	9965	10077	10030	10138	10145	10039	9948	10046	10077	10069	10050	10153	10071	10298	10531	10751	11037	11085	11458	11728	12231	12388	12818
	3042.72		10176	10193	10290	9993	10075	10263	10031	10275	10100	10184	10244	10353	10263	10331	10473	10406	10340	10441	10438	10274	10535	10494	10705	11024	11357	11755	11893	12328	12703	13389	13425	14088
	3045.95		10321	10319	10330	10136	10320	10413	10287	10441	10309	10390	10531	10584	10671	10559	10606	10583	10723	10760	10759	10701	10772	10920	11098	11581	11895	12443	12965	13375	13899	14735	14872	15743
	3049.17		10592	10527	10627	10399	10561	10696	10506	10568	10614	10701	10722	10903	10832	10846	10859	10896	10815	10852	10959	10795	11252	11029	11253	11932	12425	13076	13479	14068	14626	15587	16002	16620
	3052.42		10760	10799	10899	10483	10657	10849	10724	10927	10828	10925	11013	10925	10995	11005	11131	11048	11120	11176	11269	11170	11438	11332	11627	12172	12631	13299	13597	14427	14918	15955	16270	17172
	3055.64		10878	10973	11056	10870	10912	11051	10911	11081	10940	11163	11144	11219	11254	11359	11200	11337	11228	11267	11445	11321	11579	11451	11678	12203	12639	13193	13415	14113	14648	15386	15751	16774
	3058.85		11262	11160	11257	10995	11078	11322	11168	11476	11250	11361	11446	11429	11433	11454	11492	11524	11557	11597	11515	11561	11777	11731	11936	12318	12646	13117	13174	13607	14029	14832	15107	15738
	3062.1		11350	11507	11567	11111	11229	11455	11294	11477	11370	11588	11525	11671	11585	11559	11567	11644	11675	11599	11744	11547	11804	11698	11990	12047	12368	12758	12808	13201	13390	14105	14119	14636
	3065.31		11730	11754	11729	11467	11602	11820	11403	11745	11624	11786	11782	11753	11870	11813	11819	11854	11838	11885	11921	11769	11836	11826	11968	12054	12312	12550	12538	12840	12901	13416	13500	13812
	3068.53		11917	12031	11887	11750	11910	12161	11778	12143	11805	12090	12207	12205	12173	12236	12231	12125	12200	12180	12235	11942	12222	12138	12344	12279	12424	12535	12549	12673	12880	13227	13306	13597
	3071.74		12254	12172	12312	11961	12177	12455	12077	12182	12101	12252	12418	12427	12390	12447	12475	12424	12340	12353	12430	12273	12477	12354	12469	12567	12610	12712	12467	12664	12707	13083	13094	13342
	3074.98		12403	12428	12540	12247	12495	12642	12350	12677	12384	12691	12797	12764	12836	12771	12886	12816	12706	12612	12820	12652	12764	12556	12847	12839	12903	12918	12846	12831	12737	13177	13147	13335
	3078.19		12914	12878	12884	12425	12663	12914	12539	12874	12787	12928	12935	12958	12962	12955	13000	12893	12926	12948	12928	12850	13096	12875	13103	13006	12935	12915	12896	12910	12852	13207	13084	13353
	3081.4		13215	13220	13259	12896	13114	13336	13041	13225	13026	13118	13328	13237	13391	13262	13315	13209	13345	13219	13232	13016	13168	13083	13241	13275	13184	13207	12995	12943	13017	13339	13123	13282
	3084.63		13483	13512	13587	13278	13401	13594	13191	13517	13188	13471	13529	13501	13568	13412	13511	13418	13509	13436	13461	13191	13612	13397	13578	13531	13401	13265	13053	13099	13029	13525	13207	13486
	3087.83		13713	13843	14029	13616	13829	14040	13731	13920	13953	14039	14027	14027	14167	14077	14068	14057	14004	13896	13949	13867	13912	13709	13932	13865	13797	13725	13436	13374	13310	13547	13451	13690
	3091.04		14067	14233	14241	13898	14148	14493	14076	14204	14008	14210	14295	14437	14434	14368	14418	14299	14227	14126	14435	14102	14265	13994	14464	14223	14251	13956	13760	13667	13572	13890	13711	13724
	3094.24		14528	14461	14677	14314	14608	14662	14258	14597	14327	14616	14779	14796	14819	14696	14768	14803	14762	14672	14747	14489	14590	14400	14780	14750	14555	14530	14224	14070	13971	14367	14009	14208
	3097.47		14827	14930	14962	14511	14872	15057	14710	15051	14736	15050	15139	15116	15217	15158	15048	14950	15031	14888	15125	14767	15022	14890	14885	14956	14816	14763	14406	14423	14194	14436	14116	14385
	3100.67		15240	15130	15353	14926	15101	15151	15011	15240	15065	15280	15430	15588	15505	15361	15319	15338	15419	15367	15357	14967	15373	15151	15392	15378	15275	14951	14706	14640	14450	14642	14636	14698
	3103.87		15784	15756	15811	15273	15651	16080	15473	15645	15601	15829	15855	15884	15877	15774	15852	15814	15843	15605	15820	15472	15802	15465	15874	15583	15531	15469	15116	15119	14888	15116	14859	15043
	3107.1		16021	15834	16011	15585	15875	16053	15869	16086	15756	15993	16215	16254	16220	16127	16248	16035	16177	16081	16131	15811	15973	15797	16159	15876	15844	15575	15235	15224	15005	15307	15026	15081
	3110.29		16329	16407	16381	15772	16232	16486	16077	16382	16162	16481	16438	16612	16597	16556	16470	16453	16458	16330	16498	16069	16382	16114	16454	16312	16122	15904	15521	15582	15223	15649	15305	15501
	3113.49		16793	16816	17011	16418	16627	17149	16401	16988	16747	16887	17094	17107	17057	16896	17059	16893	16908	16897	16949	16643	16755	16700	16870	16887	16501	16394	16033	15830	15756	16172	15742	15838
	3116.68		17368	17287	17365	16735	17127	17479	16792	17230	17006	17325	17353	17418	17538	17443	17498	17336	17415	17361	17281	16939	17180	16982	17231	17218	16835	16763	16386	16484	16332	16346	16090	16123
	3119.88		17730	17664	17743	17173	17424	17903	17511	17838	17493	17836	18007	17803	17882	17961	17937	17800	17821	17644	17679	17217	17663	17430	17801	17348	17291	17139	16638	16578	16418	16708	16338	16568
	3123.1		18015	17905	18160	17532	18041	18339	17895	18103	18021	18223	18268	18322	18358	18364	18161	18113	18145	18086	18279	17823	18241	17650	18108	17870	17647	17614	17128	17026	16822	17170	16586	16966
	3126.29		18195	18400	18610	17850	18365	18722	18283	18667	18350	18640	18899	18919	19060	18928	18740	18755	18736	18635	18701	18537	18746	18425	18730	18516	18214	18121	17717	17616	17472	17640	17222	17486
	3129.48		19065	19081	19055	18462	18836	19365	18866	19249	18927	19067	19490	19372	19321	19502	19419	19288	19245	19058	19357	18672	19209	18846	19394	19039	18835	18540	18034	18157	17747	18036	17660	17694
	3132.66		19274	19432	19535	18904	19296	19765	19179	19613	19376	19652	19913	19871	19936	19831	19830	19613	19756	19532	19781	19120	19809	19226	19882	19488	19305	18905	18358	18357	18127	18451	17841	18231
	3135.88		19822	19939	20280	19373	19842	20412	19815	20141	19971	20063	20388	20335	20143	20013	20212	20181	20178	19982	20171	19757	20196	19787	20031	19853	19681	19356	18901	18924	18543	18851	18401	18382
	3139.06		20429	20446	20667	20018	20230	20876	20179	20593	20437	20536	20645	20830	20874	20684	20714	20763	20713	20815	20638	20173	20549	20334	20599	20454	20278	19913	19378	19367	19017	19189	18651	18846
	3142.25		20714	20662	20976	20244	20455	21021	20377	20655	20398	20961	21083	21103	21456	20985	20957	20950	21063	20860	21175	20628	20906	20749	21115	20784	20553	20290	19730	19603	19129	19690	18855	19302
	3145.43		21331	21061	21468	20546	20844	21052	20784	21021	20767	21233	21290	21464	21470	21188	21403	21242	21299	21173	21281	20837	21428	20847	21207	21108	20741	20600	19822	19782	19664	19915	19457	19689
	3148.61		21920	21798	21907	21007	21492	22073	21457	21809	21485	21739	21843	22147	22103	22001	22017	21921	21857	21981	21839	21291	21878	21441	21867	21670	21471	21005	20507	20231	20096	20486	19820	20259
	3151.82		22591	22633	22804	21757	22092	22610	22086	22432	22053	22475	22655	22742	22500	22551	22614	22537	22356	22392	22358	22093	22422	22158	22591	22271	21917	21510	21088	21192	20639	21110	20508	20744
	3155		23075	23040	23211	22397	22585	23154	22393	22806	22532	22962	23047	23209	23138	23209	23268	22779	23031	22607	22956	22325	23045	22495	22914	22710	22393	22281	21467	21531	20882	21677	20896	21194
	3158.17		23276	23178	23529	22486	22863	23469	23067	23319	23169	23450	23624	23674	23616	23610	23668	23418	23619	23182	23484	22780	23504	22945	23446	23082	22822	22409	21869	21741	21419	21861	21293	21606
	3161.35		23630	23715	23888	23085	23446	24084	23524	24120	23804	23986	24368	24349	24442	24277	24297	24156	24094	24200	24053	23579	24050	23521	23941	23758	23692	22898	22447	22076	21876	22319	21852	22136
	3164.53		24035	24035	24291	23515	23793	24555	23940	24534	24343	24577	24895	24963	25031	24950	24899	24562	24619	24530	24609	24193	24652	24164	24127	24458	23960	23493	22800	22603	22318	22771	21880	22355
	3167.73		24692	24623	25189	24135	24585	25030	24344	25073	24887	25227	25256	25198	25550	25175	25129	25041	25097	25139	25063	24603	24830	24483	24909	24537	24286	23930	23279	23102	22535	22913	22365	22580
	3170.9		25280	25393	25390	24522	25133	25831	24829	25508	25265	25681	25628	25845	26007	25692	25699	25749	25875	25530	25606	25169	25661	25167	25440	25342	25072	24693	24029	23754	23669	23756	23191	23196
	3174.07		25643	25940	26034	24875	25501	26244	25497	25768	25448	26051	26064	26150	26343	26163	26094	26187	26055	25746	25908	25486	25884	25438	26028	25718	25304	25067	24220	24187	23742	24221	23464	23694
	3177.24		26405	26508	26604	25235	26228	26434	26048	26420	25920	26596	26779	26702	26825	26528	26636	26630	26448	26417	26410	25809	26133	25922	26328	25994	25735	25296	24403	24383	24019	24566	23737	24160
	3180.41		26818	26700	26985	25990	26162	26924	26086	26554	26243	26845	26891	26897	27238	26707	27073	27147	26944	26976	26655	26166	26947	26389	27016	26530	26154	25960	25106	25045	24595	25240	24363	24728
	3183.58		27306	27367	27461	26360	27060	27487	26563	27105	26787	27168	27431	27449	27644	27260	27217	27651	27460	27259	27309	26817	27203	26828	27402	26704	26648	26518	25450	25547	24954	25455	24950	25241
	3186.74		27546	27377	27664	26971	27437	28147	27300	27758	27233	27716	27933	27983	28103	27895	28091	27866	27636	27549	27576	27389	27537	27228	27852	27308	27270	26651	26009	25788	25457	26055	25297	25577
	3189.93		27805	27940	28296	27182	27712	28569	27569	28159	27693	28361	28233	28608	28513	28221	28266	28248	28126	27811	28179	27610	28333	27759	28286	27904	27714	27217	26461	26533	25806	26510	25669	26129
	3193.1		28754	28642	28886	27575	28115	28842	28039	28833	28274	28721	28774	28992	28938	28861	28752	28820	28768	28434	28690	27845	28710	28140	28501	28218	27882	27677	26944	26849	26368	26904	25950	26578
	3196.26		29071	28822	29172	28125	28502	29011	28539	28924	28660	28940	29280	29265	29388	29370	29455	29094	29210	29079	29339	28692	29181	28742	29178	28883	28448	28187	27253	27214	26783	27351	26534	26933
	3199.42		29415	29508	29544	28421	28915	29547	28955	29300	28808	29456	29722	29576	29849	29702	29579	29459	29657	29546	29618	29008	29610	28851	29497	29289	28917	28181	27572	27593	27043	27715	26893	27080
	3202.58		29680	29617	29851	28655	29141	29994	29326	29746	29072	29811	29970	29962	30026	29902	29995	30055	29872	29714	29729	29081	30007	28869	29640	29465	29281	28675	27882	27941	27034	27906	27117	27626
	3205.74		30072	29921	30054	29248	29812	30514	29860	30532	29952	30473	30568	30831	30930	30435	30678	30722	30512	30507	30493	29791	30635	29849	30433	29978	29916	29417	28391	28384	27944	28478	27735	27959
	3208.9		30282	30212	30282	29066	29575	30527	29776	30476	30280	30734	30750	31016	31112	30876	30914	30829	30733	30641	30729	29787	30625	29994	30744	30689	30131	29798	28784	28802	28368	28882	28217	28359
	3212.06		30841	30817	31001	29570	30248	30832	30447	30862	30474	31309	31219	31327	31498	31410	31341	31110	31004	31043	31434	30306	31251	30835	31148	30970	30538	29953	29278	29208	28680	29289	28366	28622
	3215.24		31444	31485	31739	30134	31080	31495	30618	31580	31085	31243	31667	31641	31792	31768	31463	31363	31498	31540	31358	30723	31388	31036	31371	30947	30627	30349	29529	29430	29056	29393	28804	29219
	3218.39		31875	31738	32397	30762	31240	32051	31085	31816	31458	31790	31987	32112	32380	32013	32201	31556	31882	31635	31903	30984	31985	31202	31641	31509	31252	30799	29986	29839	29198	30020	29142	29754
	3221.54		31973	31899	32421	31201	31748	32404	31535	32090	31472	32089	32147	32395	32318	32130	32454	31988	32384	32011	32054	31289	31929	31482	31990	31806	31695	31202	30232	30312	29559	30387	29522	30253
	3224.69		31946	31844	32188	31069	31820	32755	31684	32376	31908	32136	32656	32449	32840	32272	32511	32399	32491	32189	32537	31742	32316	31525	32153	31947	31833	31044	30373	30183	29707	30597	29844	30246
	3227.84		32031	31837	32209	30870	31408	32374	31528	31993	31520	32141	32360	32561	32862	32306	32148	32315	32510	32144	32219	31485	32162	31680	32360	31843	31752	31230	30427	30271	30001	30484	29742	29938
	3230.99		32291	32225	32175	31079	31899	32516	31341	32100	31721	32298	32691	32654	32643	32567	32416	32543	32240	32379	32376	31745	32355	31839	32566	32345	32107	31526	30523	30731	30476	31151	30045	30664
	3234.14		32586	32215	32478	31544	32054	32892	31733	32360	32070	32435	32978	32718	33060	32722	32867	32460	32751	32360	32789	32055	32651	32056	32943	32455	32380	31832	30956	31227	30826	31389	30366	31360
	3237.29		32661	32715	33126	32037	32465	33147	32100	32895	32331	32916	33129	32965	33174	32898	32935	33109	32822	32778	33298	32112	33089	32368	33091	32717	32756	32276	31264	31390	30918	31596	30750	31658
	3240.43		32600	32523	33180	32129	32420	33208	32429	32908	32696	33179	33227	33602	33416	33263	33560	33230	33215	32971	33306	32411	33523	32611	33644	33179	33135	32723	31652	31891	31441	32007	30896	31265
	3243.57		33351	33061	33769	32084	32681	33629	32426	33264	32708	33328	33382	33644	33297	33694	33589	33495	33466	33143	33640	32650	33487	32862	33665	33325	33105	32735	32000	31893	31375	32197	31090	31719
	3246.72		33549	33422	33716	32414	33021	33911	33007	33533	33131	33447	33595	33829	33859	33794	33830	33565	33447	33714	33808	32657	33627	32823	33721	33562	33175	32684	32048	31982	31565	32145	31633	31768
	3249.86		33092	32909	33275	32059	32993	33970	32702	33438	32988	33804	33889	33723	33811	33581	33849	33792	33584	33591	33534	32924	33590	32801	33518	33579	33274	32804	31691	31977	31294	32135	31567	32142
	3253		33325	33250	33349	32126	32725	33649	33034	33646	33105	33813	33949	34096	34162	33722	34010	33741	33897	33863	33928	33110	33972	33375	33964	33677	33530	33123	32351	32318	31698	32425	31730	32406
	3256.14		33810	33693	34107	32479	33422	33870	33084	33866	33270	33898	34434	34508	34586	34215	34193	34338	34269	34142	34235	33292	34212	33409	34190	33960	33818	33389	32398	32506	32102	32681	32016	32439
	3259.27		33805	33869	34282	32409	33129	34104	32848	34077	33418	34119	34319	34482	34563	34424	34298	33989	34336	33915	34160	33498	34312	33272	34235	34077	33783	33232	32717	32552	32111	32814	32158	32555
	3262.41		33515	33331	34015	32187	33097	33996	33266	33984	33402	34091	34272	34482	34787	34269	34305	34247	34322	33980	34305	33573	34396	33617	34401	33895	34228	33544	32753	32734	32382	33223	32318	32819
	3265.57		33568	33410	33922	32158	32972	33871	32853	33740	33273	33857	34055	34406	34261	34116	33984	34116	33936	33747	34187	33133	34058	33387	33993	34092	33803	33421	32601	32518	32229	32908	32239	32870
	3268.7		33512	33773	34310	32489	33341	34064	32923	33766	33254	33967	34365	34200	34122	34233	33953	33646	33984	33693	34203	33266	34300	33432	33833	34131	33854	33565	32738	32706	32604	33410	32719	33164
	3271.83		33714	33491	33951	32794	33723	34302	33350	33934	33594	34041	34144	34476	34128	34292	34269	34163	34187	33886	34250	33077	34399	33581	33912	34271	33805	33549	32717	33151	32528	33308	32568	33434
	3274.97		33946	33940	34297	32868	33650	34163	33273	34359	33691	34323	34551	34411	34630	34457	34367	34338	34299	34095	34385	33294	34492	33665	34368	34362	34072	33682	32992	33119	32518	33506	32962	33512
	3278.1		34135	33903	34386	32908	33620	34692	33574	34304	33934	34367	34524	34671	34575	34551	34788	34403	34350	34378	34549	33673	34644	33984	34754	34394	34141	34155	32982	33193	32623	33833	32840	33378
	3281.22		34042	33933	34101	32837	33486	34314	33418	33821	33634	34129	34602	34390	34639	34754	34463	34406	34452	34200	34598	33613	34750	33935	34751	34446	34122	34001	33184	33176	32796	33873	33223	33589
	3284.35		34507	34073	34214	32882	33511	34344	33324	34240	33637	34299	34665	34403	34745	34528	34452	34339	34583	34367	34416	33741	34745	33762	34669	34341	34257	34040	33329	33309	32818	33752	33185	33698
	3287.48		34547	34284	34752	33240	33824	34587	33714	34610	34113	34808	35290	35073	35164	34741	35308	34891	34934	34672	35020	34214	34820	34293	35084	34851	34615	34191	33418	33618	33566	34230	33250	33819
	3290.6		34532	34479	34618	33083	33765	34458	33668	34314	33961	34644	34825	34690	34910	34722	35051	34761	34857	34394	34597	33819	34647	33884	34619	34744	34390	34109	33633	33551	33181	34539	33699	33931
	3293.73		34281	34568	34926	33145	34039	34814	33886	34647	34259	34903	35050	35103	35207	34939	35122	34914	35231	34706	34939	34274	35009	34274	35128	34744	35033	34654	33845	33756	33382	34568	33539	33973
	3296.85		34560	34870	35221	33246	34140	35105	34157	34930	34231	34757	35302	35172	35444	35261	34959	34844	35222	34643	35428	34044	35222	34545	35106	35297	35113	34319	33367	33891	33063	34350	33765	34319
	3299.97		34593	34268	34934	33246	34117	35001	34316	34349	34388	34732	35229	35023	35019	35026	34942	35037	34823	34534	35047	33977	34859	34431	34858	34868	34819	34237	33492	34004	33273	34540	33731	34324
	3303.07		34732	34499	34951	33345	34071	35111	34068	34828	34054	34814	35128	35266	35355	35059	35145	34914	35057	34968	35221	34242	34984	34477	34816	34887	34942	34444	33737	34125	33516	34657	33728	34216
	3306.18		35049	34742	35323	33704	34336	35233	34343	35149	34411	35058	35258	35561	35489	35414	35160	35219	35360	35227	35556	34351	35237	34688	35438	35408	35181	34884	33863	34008	33716	34911	33985	34441
	3309.3		34560	34571	34684	33710	34427	35106	34329	34830	34706	35146	35435	35780	35682	35538	35566	35612	35490	35438	35586	34581	35622	34877	35632	35478	35697	35278	34476	34350	34243	35048	34341	34919
	3312.42		34541	35032	35230	33690	34492	35256	34508	35093	34595	35083	35505	35759	35926	35787	35635	35367	35524	35318	35693	35001	35771	35207	35840	35591	35643	35644	34569	34631	34278	35247	34438	35141
	3315.53		34827	34862	34971	33869	34515	35198	34506	35307	34832	35334	35669	35430	35751	35626	35597	35712	35725	35442	35396	34787	35512	34770	35608	35761	35561	35328	34479	34379	34282	35186	34451	35233
	3318.65		34959	34785	35090	34079	34848	35749	34772	35550	35135	35630	36193	36178	36318	35934	36168	35969	36245	35907	36112	35211	36176	35032	36045	36086	36094	35548	34813	34963	34574	35673	34730	35551
	3321.76		35751	35492	36120	34384	35069	35700	34791	35496	35038	35780	35894	36289	35906	35883	36060	35929	35912	35846	35734	35049	35991	35131	35811	35499	35952	35539	34786	34861	34310	35411	34680	35405
	3324.87		35751	35846	35710	34441	35052	35603	34586	35456	34874	35423	35589	35641	35892	35629	35692	35633	35543	35671	35823	34688	35630	35069	35742	35780	35936	35421	34545	34807	34497	35391	34673	35165
	3327.98		35097	35634	35474	33833	34484	35710	34361	35395	34733	35454	35545	35492	35874	35895	35552	35688	35575	35508	35760	34808	35740	35310	35971	35874	35868	35701	34738	34911	34411	35432	34648	35353
	3331.09		35514	35565	35809	34253	35092	35977	34967	35582	34964	35422	35734	35949	35987	35571	35635	35650	36123	35224	35806	35011	35691	35117	36075	35855	35991	35626	34613	35297	34623	35657	34695	35822
	3334.2		35677	35656	35900	34349	35564	36139	35145	35902	35472	36054	36151	36492	36539	36578	36390	36061	36364	36123	36215	35653	36438	35987	36217	36316	36353	36034	35163	35378	35114	36324	35543	36408
	3337.3		35815	35765	35986	34834	35646	36555	35736	36388	35650	36371	36377	36563	37080	36672	36664	36553	36532	36379	36802	35891	36828	36417	36871	36934	36642	36254	35477	35850	35243	36286	35590	35933
	3340.41		36427	36457	36584	34944	36184	36803	35768	36915	35805	36711	37333	37165	37229	37184	37233	37095	37415	36853	37378	36458	37347	36502	37167	37090	36994	36856	36023	36201	35851	36987	36109	36783
	3343.51		36585	36345	36762	35308	36299	37079	36244	36885	36306	36932	37279	37204	37549	37316	37408	36963	37139	37139	37474	36403	37345	36525	37347	37158	37003	36965	36200	36343	35933	37058	36249	36849
	3346.61		36935	36641	37145	35314	36082	37462	36318	37001	36486	37161	37673	37313	37300	37092	37339	37029	37122	37115	37519	36170	37381	36529	37336	37151	37215	36900	36244	36331	35853	36949	36140	36814
	3349.69		36931	36952	37008	35399	35998	37166	36353	37291	36563	37129	37484	37979	37688	37559	37629	37338	37258	37508	37784	36443	37453	36864	37857	37649	37398	37101	36486	36640	36302	37431	36449	37394
	3352.79		37331	37002	37493	35649	36340	37149	36407	37197	36409	37371	37288	37712	37653	37548	37489	37711	37460	37581	37552	36653	37695	36525	37645	37683	37499	36957	36451	36599	36272	37458	36342	37564
	3355.89		37480	37027	37675	35978	37027	37988	37030	38019	37161	37745	37988	38069	38066	37959	37991	37786	37810	37982	37833	36811	37877	37077	37760	38178	37821	37457	36924	37088	36835	37605	36844	37581
	3358.99		37597	37566	37717	36436	37346	38238	37318	38155	37292	38184	38190	38097	38347	38327	38051	37962	37874	37977	38269	37172	38116	37263	38233	38156	38002	37738	37077	37144	36960	38065	37072	37789
	3362.08		37513	37435	37845	36358	37275	38351	37240	38024	37377	38004	38109	38193	38285	38164	38208	38137	38248	37812	38037	37313	38255	37187	38313	38477	38096	37711	36970	37184	36559	38098	37086	38100
	3365.18		37925	37968	38245	36260	37099	37765	37009	37730	37235	38240	38027	38345	38508	38365	38302	38565	38388	38089	38500	37414	38403	37636	38555	38520	38337	37938	37430	37587	37077	38415	37407	37981
	3368.27		38062	38279	38301	36306	37440	37799	37060	37469	36859	37809	38203	38394	38080	38201	38216	38000	38325	38173	38186	37563	38230	37767	38586	38270	38475	38144	37371	37765	37169	38362	37356	38257
	3371.36		38230	38135	38223	36846	37735	38262	37436	38077	37476	38215	38717	38738	38851	38507	38736	38346	38736	38243	38863	37950	38789	38140	38987	38774	38893	38855	37720	37872	37210	38691	37760	38535
	3374.46		38607	38152	38772	37264	37902	39133	37693	38979	37997	38846	39237	39435	39373	39384	39301	38983	39232	38943	39283	38172	39390	38791	39674	39464	39465	39309	38160	38528	38074	39245	38562	39099
	3377.52		38552	38340	38880	37131	38267	38973	38134	38887	38275	38879	39418	39489	39459	39233	39258	39126	39201	39057	39463	38444	39401	38791	39483	39437	39492	39251	38332	38393	38113	39457	38726	39226
	3380.61		38855	38681	39435	37384	38294	39179	38191	39050	38524	38957	39272	39371	39527	39438	39357	39227	39168	39200	39273	38449	39422	38479	39280	39445	39314	39140	38201	38288	38092	39084	38321	39233
	3383.7		38748	38857	39949	37789	38472	39382	38427	39446	38816	39424	39758	40018	39986	39661	39699	39720	39570	39174	39689	38615	39557	38872	40042	39858	39765	39511	38664	38292	38402	39365	38432	39565
	3386.78		39276	39196	39851	37870	38661	39724	38649	39298	38930	39204	39590	39835	39996	39848	39758	39337	39730	39400	39960	38548	39934	39262	39783	39711	39901	39579	38556	38940	38366	39636	38798	39956
	3389.87		39494	39206	39686	38072	39003	39848	38949	39314	39158	39456	39828	40024	40107	39596	39789	39616	39567	39624	40115	38604	39779	38840	39852	39892	39836	39657	38681	38788	38565	39659	38886	40246
	3392.95		39560	39561	39858	38266	39268	39938	39177	39640	39144	39475	39825	39942	40088	40048	39899	39830	39805	39610	39639	38638	39678	39293	39714	40115	40004	39640	38626	39021	38901	39981	38805	40178
	3396.01		39422	39145	39496	38059	38877	39997	38848	39747	39046	39560	39851	39831	40173	39967	40318	39790	39999	39915	39909	39146	39930	39030	40361	40459	40439	40049	38914	39224	39014	40276	39180	40066
	3399.09		39835	39772	39930	38288	39225	40311	39037	39968	39460	40049	40348	40618	40613	40242	40393	40291	40496	40357	40563	39611	40260	39534	40487	40369	40427	40383	39411	39684	39650	40515	39671	40358
	3402.17		40533	40228	40813	38935	39640	40647	39580	40300	39699	40382	40661	41021	41027	40547	40771	40870	40859	40627	40738	39855	40483	39825	41061	40826	40790	40576	39718	40192	39679	41072	39812	40760
	3405.25		40564	40311	40718	39014	39751	40912	39693	40764	40341	40556	40841	41044	41238	40975	41375	41062	41027	40752	41090	40101	40982	40173	41137	41107	41248	40776	39959	40364	39845	41378	40060	41086
	3408.33		40389	40660	41013	39384	40458	41220	40220	41131	40425	41018	41386	41607	41710	41180	41287	41232	41684	41277	41623	40541	41289	40722	41675	41256	41411	41027	40431	40816	40319	41447	40646	41816
	3411.41		40318	40469	40778	39442	40281	41276	40623	41408	40650	41537	41787	41642	41919	41711	41496	41391	41530	41368	41529	40349	41604	40857	41818	41489	41623	41243	40663	40930	40400	41598	40652	42067
	3414.46		39893	39856	40229	38923	39957	41255	40201	40923	40231	41042	41257	41679	41499	41185	41500	41222	41084	41173	41281	40483	41262	40645	41257	41306	41713	41201	40072	40375	40071	41522	40782	42080
	3417.53		40489	40257	40283	38616	39884	40460	39803	40648	40148	40944	41325	41144	41274	41324	41117	40981	40899	40788	40974	40124	41167	40322	41247	41254	41312	40577	39974	40216	40122	41234	40337	41766
	3420.61		40533	40526	40724	39200	40285	41073	40225	41258	40571	41380	41777	41790	41642	41754	41697	41605	41409	41392	41635	40278	41547	40837	41765	41608	41685	41323	40380	40724	40459	41672	41014	41609
	3423.68		40646	40407	40904	39135	40050	41258	40032	41351	40511	41204	41453	42017	42038	41750	41632	41306	41307	41486	41994	40496	41724	40794	41445	41533	41421	41146	40582	40691	40495	41580	40873	41512
	3426.73		40893	40304	40868	38985	39811	40639	39559	40257	39830	40823	41061	41304	41431	41027	40993	40767	41000	40856	41201	40103	41101	40375	41028	41377	41449	40808	39880	40290	39926	41281	40517	41170
	3429.8		40810	40806	41101	38880	39744	40687	39632	40455	39734	40420	40872	41138	40958	41072	41035	40706	40921	40800	41264	40233	40748	40301	41392	41350	41280	40729	39972	40260	40425	41781	40829	41881
	3432.86		41319	41208	41632	39651	40173	41074	40046	40684	40395	40501	41165	41522	41457	41212	41359	41212	41251	41177	41075	40307	41734	40888	41776	41348	41739	41716	40466	40773	40616	41568	40930	41831
	3435.93		41093	41155	41823	39758	40601	41379	40511	41194	40704	41067	41554	41476	41551	41567	41730	41515	41287	41136	41382	40381	41615	40714	41668	41861	41771	41362	40422	41001	40631	41942	41107	42243
	3439		40835	40869	41361	39359	40210	41092	40435	41091	40236	41288	41025	41514	41387	41288	41578	41166	41151	41174	41181	40247	41349	40514	41232	41355	41507	41336	40494	40991	40409	42000	41380	42663
	3442.04		40446	40073	40746	39412	40571	41531	40675	40957	40395	41235	41360	41695	41764	41646	41714	41322	41568	41303	41500	40621	41778	40882	41620	41899	41684	41510	40678	40875	40627	42339	41033	42580
	3445.1		40314	39971	40549	39115	39954	40933	40358	41106	40123	40933	41375	41601	41801	41430	41324	41695	41335	41507	41350	40608	41862	40941	41972	41948	42074	41451	41074	41312	40970	42304	41567	42145
	3448.16		40603	40149	40841	38986	39929	41165	39907	40793	40110	40892	41357	40982	41152	41298	41231	41188	41322	41089	41417	40354	41488	40600	41451	41300	41780	41211	40743	41068	40843	42283	40939	41864
	3451.22		40418	40336	40722	38716	39664	40539	39733	40348	39956	40573	40692	41036	41149	41010	41047	41058	40751	40651	41143	39992	41106	40118	41263	41357	41245	40845	40356	40782	40357	41721	40845	41821
	3454.26		40277	40276	40649	38903	39462	40862	39258	40452	39469	40167	40197	40352	40633	40381	40555	40647	40607	40303	40785	39907	40825	40223	41028	41093	41093	40551	39973	40515	39994	41345	40245	41622
	3457.32		40148	39784	40582	38613	39635	40482	39361	40109	39304	40030	40250	40416	40666	40385	40398	40303	40195	40396	40340	39582	40452	39756	40646	40752	40634	40296	39559	40048	39768	41092	40053	41302
	3460.37		39830	39689	39855	38372	39188	39968	39020	39939	39127	39818	40113	40457	40630	40437	40280	40150	40003	40250	40342	39166	40097	39503	40624	40667	40700	40295	39278	39791	39642	41054	39859	41160
	3463.41		39114	39292	39646	38132	39084	40058	38770	39518	39175	39792	40391	40544	40602	40553	40483	40247	40382	40394	40325	39373	40326	39427	40572	40745	40600	40059	39544	39627	39283	40888	39721	40976
	3466.46		39222	39164	39446	37775	38717	39648	38574	39570	39009	39688	40092	40602	40340	40209	40205	40034	40156	39836	40058	39096	40285	39422	40198	40514	40465	39915	39530	39691	39245	40505	39795	40758
	3469.52		39304	39296	39584	37677	38768	39661	38877	39154	38583	39111	39473	39842	39840	39422	39678	39392	39779	39817	39733	38571	39493	38754	39614	39868	40012	39313	38890	39084	38633	40149	39170	40143
	3472.57		38973	38791	38992	37232	38159	39332	38635	39192	38523	38957	39634	39637	39729	39350	39377	39432	39326	39284	39533	38579	39683	38830	39684	39662	39978	39469	38964	38755	38554	39828	39026	40015
	3475.6		38175	38338	38447	36730	37702	38803	38174	38856	38239	38838	38849	39074	39124	39202	39139	39159	38972	38854	39531	38614	39599	38610	39269	39446	39451	39146	38720	38850	38508	39884	38840	39820
	3478.65		37763	37730	37978	36577	37121	38265	37320	38052	37442	38210	38504	38794	38870	38608	38567	38508	38115	38422	38796	37794	38827	38047	38614	38707	38992	38769	37925	38355	38120	38980	38391	39586
	3481.69		37371	37199	37504	35936	36973	38013	37143	37974	36870	37935	38369	38586	38507	38610	38349	38671	38457	38102	38478	37575	38457	37951	38769	38653	38649	38250	37824	37890	37638	39020	37860	39286
	3484.72		37239	36965	37111	35632	36512	37368	36485	37004	36503	37393	37636	37884	37766	37627	37885	37762	37905	37556	37851	36938	37954	37152	38151	37952	38159	37887	36850	37141	36935	38439	37214	38227
	3487.76		36745	36709	37115	35313	36400	36972	36354	37160	36688	36862	37199	37354	37370	37546	37339	37198	37267	36945	37745	36659	37550	36678	37337	37651	37752	37347	36758	36791	36571	37836	37223	37756
	3490.81		36585	36437	36964	35318	36087	36853	36073	36687	36089	36906	36785	37134	37047	37121	37033	36838	36734	36772	37021	36036	37171	36392	37188	37131	37261	36863	36443	36496	36314	37500	36789	37513
	3493.83		35885	36014	36038	34712	35620	36173	35526	36134	35386	35919	36229	36288	36607	36305	36174	36497	36401	36023	36420	35484	36601	35788	36411	36519	36261	36302	35755	35743	35636	37056	36119	37053
	3496.87		35357	34963	35523	33985	34806	35748	34813	35442	35069	35566	35852	35848	35933	36056	36182	35868	35908	35756	35667	35141	35956	35320	36265	35810	35988	36021	35287	35402	35272	36344	35610	36757
	3499.91		34663	34444	34982	33580	34402	35019	34081	35074	34334	35000	35405	35464	35502	35516	35401	35474	35512	35591	35580	34590	35704	34942	35883	35588	35665	35634	34692	35171	34825	35987	35304	36400
	3502.93		34809	34106	34635	33575	34242	34800	33948	34901	34328	34842	35048	35181	35516	34878	35133	35051	35045	35191	35086	34166	35346	34519	35459	35638	35101	35431	34441	34897	34805	35878	35272	35953
	3505.97		34385	34120	34528	33127	33909	34773	33867	34675	34082	34424	35125	35282	35192	35051	34882	34841	34642	34739	34739	34099	34758	33958	34845	34786	35152	34864	34176	34455	34461	35329	34629	35427
	3509.01		33741	33594	33909	32817	33424	34249	33855	34177	33291	34065	34536	34404	34637	34441	34408	34476	34343	34095	34414	33504	34449	33709	34434	34777	34682	34393	33793	33934	33528	35085	34191	34868
	3512.02		33402	33287	33633	32070	32965	33626	33119	33644	32921	33495	33787	33863	33998	33859	33632	33493	33707	33478	33785	33279	33992	33491	34035	33988	33902	34107	33347	33599	33003	34534	33514	34524
	3515.06		32580	32510	32972	31409	32128	32910	32152	32625	31943	32723	33000	32704	32870	32696	32800	32696	32550	32691	32928	32108	32945	32384	33199	32774	33185	32811	32582	32483	32210	33430	32652	33563
	3518.09		32132	32369	32682	31124	31932	32524	31799	32266	31637	32193	32108	32287	32392	32075	32541	32274	32216	32059	32259	31606	32420	31830	32493	32665	32575	32251	31824	31967	31727	32787	32081	33019
	3521.1		32133	32022	31965	30672	31620	32161	31221	31623	31232	31600	31987	32029	31996	32068	32139	32048	32036	31920	31960	31408	31983	31662	32309	32158	32280	31888	31132	31679	31442	32414	31786	32976
	3524.13		31633	31370	31446	29762	30710	31527	30918	31280	30804	31350	31478	31713	31605	31650	31773	31816	31856	31796	31539	31082	31773	30917	31875	32061	32116	31842	31099	31533	31157	32236	31287	32201
	3527.16		31180	30888	31045	29627	30443	30795	30394	30788	30427	30753	31206	31303	31386	31364	31348	31581	31545	31289	31333	30708	31514	30935	31673	31598	31876	31532	30848	31200	30795	31844	31147	31866
	3530.17		30844	30273	30741	29357	29997	30564	30089	30576	30183	30529	30822	31224	31029	30959	31082	31019	31113	31072	30861	30517	31240	30437	31340	31233	30952	30766	30475	30675	30161	31378	30602	31052
	3533.2		30168	30128	30242	29127	29954	30454	29789	30296	29734	30210	30576	30601	30637	30479	30683	30624	30764	30592	30548	30081	30482	30161	30745	30749	30625	30367	30187	30248	29803	31048	30010	30870
	3536.2		29545	29317	29789	28471	29236	29861	29166	29874	29293	29840	30005	29984	30054	30034	30158	29978	29950	30071	30213	29350	30084	29321	30161	30130	30169	30058	29443	29521	29213	30217	29468	30095
	3539.23		28948	28861	29104	27829	28691	29417	28699	29362	28941	29283	29543	29442	29666	29587	29308	29434	29375	29449	29559	28875	29640	28845	29518	29418	29500	29306	28911	28812	28748	29662	29024	29704
	3542.25		28757	28328	28758	27443	28140	28880	27904	28573	28180	28697	28969	28992	29114	29164	29174	28958	28880	28742	29147	28387	29255	28455	28778	28810	28949	28931	28250	28348	28152	29078	28484	29472
	3545.25		28370	28247	28602	26937	27837	28222	27681	28107	27535	28163	28712	28679	28403	28544	28629	28704	28416	28372	28670	27967	28695	28212	28732	28565	28630	28578	27922	28053	27859	28918	28188	28950
	3548.28		27707	27734	28084	27041	27442	28090	27345	27874	27509	28087	28012	28422	28562	28396	28343	28237	28442	28143	28467	28016	28372	28010	28556	28384	28533	28352	27863	28090	27856	28673	27734	28632
	3551.27		27240	27100	27486	26370	26894	27722	27186	27532	27018	27834	28009	27989	28046	28039	28099	27945	27750	28005	28055	27442	28083	27735	27975	28194	28057	28179	27449	27739	27203	28003	27488	28404
	3554.3		26528	26428	26914	25967	26541	27226	26552	27048	26808	27154	27488	27437	27414	27458	27390	27547	27220	27243	27643	27004	27494	26691	27722	27575	27486	27255	26770	26776	26657	27469	26749	27744
	3557.29		26197	26247	26421	25418	26383	26646	26358	26688	26289	26553	26993	26940	27006	26837	26758	26670	26677	26577	26847	26214	26848	26170	27011	26964	26786	26436	26140	26267	26024	26861	26463	26918
	3560.31		25753	25720	25805	25001	25601	26040	25835	26068	25524	26038	26393	26085	26270	26342	26197	26243	26145	25932	26176	25490	26162	25526	26154	26260	26092	25883	25413	25449	25277	26168	25653	26395
	3563.33		25192	25233	25619	24395	25264	25483	24988	25833	25329	25658	26041	25814	26003	25897	25838	25734	25740	25764	25916	25538	25881	25250	25968	25993	26024	25735	25095	25335	25118	26041	25407	25943
	3566.32		24908	24968	25121	23712	24582	25134	24681	25224	24735	25416	25347	25542	25601	25388	25507	25382	25636	25186	25494	24942	25759	25106	25754	25447	25635	25496	24855	24944	24643	25703	24879	25506
	3569.33		24634	24494	24668	23811	24126	24652	24203	24680	24289	24451	24991	24812	24803	24789	24899	24927	24714	24721	24976	24494	24873	24426	24954	24833	24780	24800	24236	24408	24320	24887	24487	25001
	3572.32		24285	24077	24404	23146	23602	24221	23764	24152	23891	24240	24443	24470	24506	24541	24492	24335	24338	24434	24554	23918	24495	24287	24588	24666	24537	24401	24116	23925	23884	24454	24220	24303
	3575.33		24023	23732	23900	22912	23364	23840	23458	23957	23666	23929	24196	24014	24243	24340	24232	24147	24108	24375	24168	23499	24334	23933	24243	24373	24335	24249	23515	23588	23498	24159	23619	24304
	3578.32		23229	23204	23494	22472	23157	23500	23152	23632	23289	23485	23774	23927	23882	23829	23904	23666	23800	23785	23886	23083	23795	23291	23900	24087	24213	23531	23186	23297	23086	23540	23275	23646
	3581.33		23081	22872	23037	22242	22674	23027	22727	23490	22777	22957	23305	23548	23501	23305	23538	23348	23432	23238	23412	22845	23276	23038	23475	23447	23542	23119	22820	22812	22498	23446	22696	23166
	3584.32		22691	22608	22682	21691	22171	22640	22005	22834	22126	22735	22968	23023	23075	22961	23000	22963	22917	22813	22908	22562	23005	22507	23117	23109	22912	22688	22382	22410	22275	22970	22478	22673
	3587.32		22350	22221	22268	21374	21814	22263	21886	22388	22047	22229	22365	22525	22455	22566	22540	22547	22333	22176	22594	22098	22491	22097	22702	22572	22569	22473	21771	21983	21793	22465	21941	22370
	3590.3		21722	21465	21768	20949	21399	21800	21465	22027	21563	21927	22043	22016	22043	22219	22185	21949	21941	21881	22066	21595	22072	21656	22151	22011	21980	21987	21395	21512	21279	22070	21324	22028
	3593.31		21357	21244	21399	20610	20873	21500	21213	21714	21282	21732	21661	21742	21684	21740	21896	21736	21888	21758	21787	21247	21771	21552	21540	21761	21811	21498	21199	21137	21078	21753	21330	21695
	3596.29		21170	21062	21354	20107	20802	20911	20563	21043	20762	21065	21026	21461	21312	21311	21183	21236	21138	21208	21311	20801	21383	20766	21033	21111	21150	20829	20598	20496	20365	21204	20649	21122
	3599.29		20700	20749	21016	20164	20596	20858	20528	20951	20490	20768	20799	20833	20937	20885	20917	20825	20948	20903	21121	20399	20864	20413	20898	20871	20994	20687	20475	20362	20116	20718	20296	20806
	3602.27		20265	20214	20281	19771	20168	20369	20100	20539	20093	20261	20463	20614	20698	20741	20620	20371	20558	20522	20685	20311	20507	20386	20598	20669	20586	20459	20005	20202	20023	20440	19991	20697
	3605.27		19911	19807	19976	19313	19508	20021	19772	20103	19750	19919	20182	20270	20322	20258	20158	20045	20156	20136	20200	19620	19891	19585	20280	20121	20268	19966	19549	19714	19577	19916	19651	19905
	3608.25		19704	19547	20014	18954	19323	19548	19359	19610	19352	19560	19814	19864	19890	19927	19889	19883	19814	19916	19688	19290	19889	19603	19836	19672	19774	19487	19263	19216	18908	19504	19222	19442
	3611.24		19379	19400	19671	18709	19167	19372	19174	19576	19084	19426	19355	19544	19621	19673	19543	19491	19616	19637	19555	19256	19546	19257	19712	19687	19610	19201	18980	19085	18849	19311	19035	19439
	3614.22		18866	18753	19065	18301	18811	19075	18826	19032	18854	18825	19108	19306	19280	19195	19197	19171	19066	19208	19193	18807	19314	18994	19355	19070	19376	19011	18768	18797	18367	18840	18455	19048
	3617.21		18455	18498	18622	17860	18507	18674	18415	18735	18177	18672	18760	18626	18777	18731	18565	18567	18606	18684	18788	18243	18698	18514	18689	18523	18693	18619	18386	18349	18103	18539	18011	18538
	3620.18		18320	18064	18119	17523	17812	18348	17821	18175	17946	18232	18265	18386	18346	18295	18407	18361	18327	18249	18527	17859	18343	18099	18590	18355	18360	18372	18023	18082	17788	18256	17855	18283
	3623.18		17795	17830	17952	17278	17478	17978	17674	17904	17696	18092	18312	18414	18224	18351	18219	18048	18239	18203	18320	17955	18456	17824	18311	18098	18329	18063	17785	17898	17608	18114	17619	17876
	3626.15		17624	17462	17615	17003	17225	17706	17349	17645	17314	17838	17854	17933	17865	17773	17743	17720	17826	17601	17985	17517	17960	17725	17962	17795	17777	17687	17501	17442	17126	17667	17330	17598
	3629.14		17226	17110	17251	16612	17096	17493	16904	17410	17092	17418	17597	17649	17578	17468	17612	17615	17555	17609	17584	17082	17673	17329	17749	17639	17614	17165	17214	17034	17048	17374	17119	17026
	3632.1		16727	16823	17011	16283	16800	17200	16784	17047	16944	17199	17273	17284	17325	17442	17238	17184	17244	17172	17409	16934	17278	16848	17366	17313	17280	16932	16829	16799	16655	17254	16669	16865
	3635.09		16532	16502	16723	16118	16649	16823	16435	16949	16612	16816	17033	17005	16975	16823	17021	16802	16833	16688	17042	16627	17076	16727	16962	17059	16862	16749	16340	16289	16355	16750	16421	16365
	3638.06		16403	16377	16479	15787	16053	16361	16163	16551	16335	16460	16460	16447	16406	16613	16572	16636	16458	16475	16553	16152	16512	16162	16477	16438	16491	16265	15908	16084	15795	16332	16102	16117
	3641.04		16139	16098	16180	15618	16024	16165	15929	16181	15828	16186	16142	16229	16327	16207	16122	16219	16193	16185	16255	15848	16125	15980	16284	16391	16257	16064	15523	15783	15513	16027	15518	15830
	3644		15812	15764	15862	15234	15571	15854	15667	15821	15509	15751	15881	15772	15973	15970	15854	15832	15883	15911	15758	15496	15834	15584	15798	15898	15784	15499	15285	15336	15128	15559	15300	15630
	3646.96		15256	15294	15508	14843	15194	15499	15255	15584	15257	15326	15422	15666	15619	15766	15695	15479	15700	15504	15616	15283	15493	15297	15587	15534	15401	15273	15019	15039	14886	15204	15011	15329
	3649.95		15011	15050	15106	14435	14943	15042	14832	15073	14820	15176	15221	15309	15181	15240	15251	15061	15167	15149	15300	14942	15235	15146	15194	15229	15215	15026	14751	14698	14584	15014	14624	15034
	3652.91		14674	14689	14736	14372	14710	14862	14681	14834	14617	14829	15012	14992	15025	14995	14997	14932	14956	14888	14890	14646	14931	14831	14991	14894	14881	14727	14393	14396	14374	14551	14508	14535
	3655.89		14374	14161	14315	13735	14102	14457	14151	14254	14083	14387	14481	14549	14517	14597	14631	14546	14427	14444	14617	14234	14483	14316	14614	14431	14444	14350	14094	14103	13824	14184	13914	14092
	3658.84		13910	13898	13982	13410	13749	13929	13679	13853	13662	13891	14008	14080	13897	13950	13953	14111	14015	13900	14001	13779	13896	13801	14131	13910	13848	13816	13548	13676	13522	13710	13568	13541
	3661.8		13438	13461	13450	13066	13377	13562	13174	13580	13197	13426	13477	13563	13571	13577	13588	13459	13438	13395	13528	13301	13465	13328	13545	13508	13571	13329	13111	13103	12981	13185	12953	13037
	3664.77		12924	12933	13005	12804	12779	13032	12743	12981	12979	13144	13100	13020	13122	13188	13091	13057	13089	13021	12991	12825	13052	12962	13136	13041	13028	12915	12646	12759	12530	12852	12447	12755
	3667.73		12593	12520	12701	12367	12480	12702	12429	12676	12681	12723	12784	12804	12951	12776	12719	12865	12820	12812	12908	12675	12844	12554	12836	12797	12798	12594	12311	12439	12368	12461	12297	12406
	3670.7		12235	12139	12292	11830	11930	12266	12106	12342	12173	12117	12318	12321	12335	12304	12325	12316	12236	12175	12315	12081	12326	12001	12294	12359	12280	12131	11882	11861	11802	12098	11703	11942
	3673.65		11824	11809	11855	11488	11698	11725	11709	11811	11750	11753	11825	12003	11838	11869	11835	11825	11769	11764	11712	11604	11787	11667	11960	11764	11708	11682	11453	11426	11405	11481	11308	11468
	3676.6		11428	11432	11520	11118	11252	11444	11171	11267	11270	11307	11431	11524	11388	11361	11425	11414	11367	11389	11389	11106	11416	11279	11355	11336	11457	11246	10952	10954	10893	11143	10940	11108
	3679.57		10995	10949	11017	10701	10996	11058	10902	11142	10855	11071	11062	11193	11126	11005	11142	11156	11108	11087	11135	11019	11234	10908	11050	11078	10978	10935	10667	10663	10607	10869	10631	10804
	3682.52		10605	10590	10621	10323	10513	10644	10550	10690	10580	10639	10791	10698	10686	10708	10703	10679	10734	10688	10700	10637	10708	10562	10670	10664	10598	10439	10292	10349	10185	10487	10147	10231
	3685.46		10226	10218	10282	9892	10056	10146	10116	10254	10094	10176	10272	10251	10298	10223	10359	10359	10209	10298	10248	10059	10211	10104	10285	10270	10272	10110	9864	9876	9784	10029	9818	9908
	3688.43		9805	9835	9908	9525	9757	9835	9766	9779	9671	9860	9832	9865	9899	9865	9922	9848	9854	9805	9879	9577	9776	9766	9931	9734	9770	9652	9404	9483	9329	9515	9295	9472
	3691.38		9465	9565	9550	9232	9450	9519	9392	9418	9499	9476	9522	9561	9585	9540	9494	9453	9602	9478	9544	9450	9490	9411	9479	9480	9370	9334	9171	9179	9012	9257	9102	9163
	3694.32		9162	9276	9282	8899	9077	9283	9059	9140	9046	9170	9205	9180	9229	9130	9106	9169	9245	9261	9123	9071	9123	9036	9186	9163	9122	9083	8889	8921	8892	8924	8889	8802
	3697.28		8739	8727	8826	8735	8734	8931	8761	8896	8777	8901	8875	8857	8940	8849	8864	8884	8893	8855	8839	8744	8900	8832	8878	8862	8809	8771	8620	8571	8509	8726	8467	8525
	3700.22		8506	8475	8547	8336	8394	8598	8494	8540	8527	8527	8558	8573	8586	8492	8563	8549	8558	8498	8573	8411	8554	8474	8516	8527	8558	8442	8357	8336	8247	8400	8317	8241
	3703.16		8166	8232	8143	8093	8206	8217	8152	8192	8188	8251	8212	8281	8357	8357	8165	8323	8242	8266	8340	8151	8352	8252	8330	8265	8284	8197	8136	8096	8057	8105	7976	8132
	3706.12		8023	7955	7948	7857	7908	8108	8012	8021	7807	7983	8010	7979	8043	8043	7989	8017	7947	8022	7960	7880	7931	7971	7990	8009	8019	7888	7717	7775	7726	7916	7749	7757
	3709.06		7733	7725	7720	7530	7642	7752	7645	7727	7616	7715	7790	7787	7802	7781	7785	7774	7740	7738	7792	7668	7826	7596	7715	7704	7678	7653	7531	7537	7575	7646	7494	7626
	3711.99		7513	7544	7586	7363	7477	7620	7525	7577	7481	7548	7577	7633	7639	7529	7599	7570	7627	7588	7633	7467	7569	7541	7614	7574	7578	7469	7477	7468	7319	7450	7345	7388
	3714.95		7377	7384	7343	7236	7312	7374	7262	7361	7365	7389	7349	7379	7353	7368	7317	7462	7397	7377	7313	7281	7380	7308	7453	7350	7346	7368	7230	7279	7115	7270	7155	7224
	3717.88		7117	7187	7216	7069	7083	7149	7061	7198	7188	7138	7169	7217	7216	7309	7257	7146	7181	7140	7227	7142	7195	7158	7178	7215	7114	7081	7125	7033	7007	7132	6976	7118
	3720.82		7089	7079	7008	6911	7033	7101	6972	7063	6992	7022	6985	7100	7087	7092	7082	7072	7002	7003	7036	7027	7067	7071	7091	7128	7075	6990	6988	6923	6923	7003	6928	6903
	3723.77		6844	6843	6953	6777	6906	6840	6870	6931	6877	6936	6925	6962	6839	6919	6948	6881	6915	6879	6935	6894	6924	6905	6954	6879	6904	6918	6819	6797	6776	6768	6768	6797
	3726.7		6737	6682	6764	6679	6719	6755	6673	6738	6693	6752	6788	6753	6771	6769	6710	6785	6763	6709	6776	6671	6796	6726	6758	6787	6797	6711	6724	6633	6648	6687	6644	6701
	3729.63		6561	6582	6615	6517	6556	6601	6557	6619	6523	6597	6609	6664	6637	6680	6603	6590	6582	6642	6568	6465	6621	6581	6617	6628	6651	6520	6481	6498	6517	6538	6487	6567
	3732.56		6501	6422	6493	6404	6467	6491	6417	6495	6359	6490	6557	6519	6540	6443	6495	6507	6550	6547	6499	6502	6533	6498	6516	6554	6486	6412	6457	6408	6364	6528	6402	6514
	3735.51		6350	6378	6384	6329	6308	6390	6301	6382	6350	6418	6365	6392	6395	6478	6403	6457	6430	6456	6394	6327	6370	6342	6384	6370	6391	6321	6340	6275	6298	6347	6340	6322
	3738.43		6225	6351	6263	6201	6295	6275	6209	6245	6283	6307	6263	6375	6304	6329	6360	6268	6283	6268	6294	6260	6297	6296	6247	6292	6260	6255	6178	6244	6221	6258	6240	6273
	3741.35		6208	6187	6133	6190	6203	6191	6222	6187	6205	6202	6219	6186	6231	6218	6186	6214	6186	6230	6212	6133	6206	6165	6186	6176	6111	6257	6159	6127	6095	6170	6180	6156
	3744.28		6108	6065	6142	6005	6031	6185	6047	6127	6059	6098	6162	6121	6136	6125	6131	6125	6144	6102	6146	6068	6074	6082	6153	6145	6073	6083	6075	6075	5993	6147	6021	6068
	3747.22		5966	6037	5976	6000	5981	5982	5968	6068	6025	6022	6035	6027	6088	6022	6091	6062	5982	6110	6065	6101	6029	6061	6050	6020	6049	6005	5978	5981	6006	6037	5964	6064
	3750.14		5955	5963	5961	5906	5959	5972	5952	5959	5900	5999	5996	6037	5975	5993	6001	6003	5994	5955	6077	5890	5984	6003	6019	6020	5916	5990	5915	5941	5935	5964	6012	5954
	3753.06		5815	5900	5990	5827	5867	5893	5856	5954	5882	5850	5930	5885	5946	5960	5896	5915	5907	5926	5918	5950	5944	5931	5945	5946	5932	5879	5882	5867	5889	5970	5828	5898
	3755.98		5882	5843	5857	5746	5858	5822	5795	6001	5822	5900	5907	5919	5909	5871	5837	5874	5898	5865	5878	5824	5844	5874	5900	5851	5933	5906	5798	5865	5892	5830	5852	5889
	3758.92		5786	5783	5851	5799	5765	5836	5760	5830	5836	5804	5834	5849	5826	5828	5792	5847	5829	5799	5807	5819	5825	5857	5839	5850	5863	5824	5851	5784	5793	5772	5783	5799
	3761.84		5755	5827	5758	5716	5752	5748	5745	5786	5684	5777	5715	5785	5766	5811	5797	5732	5806	5764	5782	5706	5693	5800	5781	5796	5754	5725	5770	5741	5732	5714	5720	5768
	3764.75		5706	5742	5712	5733	5740	5757	5661	5753	5690	5807	5696	5708	5691	5772	5795	5718	5702	5695	5707	5748	5745	5772	5779	5735	5722	5708	5720	5758	5698	5771	5727	5735
	3767.67		5679	5636	5671	5616	5688	5651	5660	5654	5725	5670	5731	5723	5679	5691	5627	5698	5696	5705	5662	5691	5650	5731	5666	5682	5699	5690	5661	5681	5637	5731	5678	5620
	3770.6		5616	5623	5655	5608	5669	5632	5647	5646	5672	5661	5693	5671	5635	5670	5694	5648	5725	5681	5646	5619	5682	5677	5687	5672	5627	5678	5594	5662	5595	5683	5660	5705
	3773.51		5626	5578	5563	5544	5622	5627	5598	5662	5580	5618	5677	5681	5648	5664	5577	5602	5623	5600	5645	5643	5647	5607	5651	5584	5623	5632	5599	5587	5599	5643	5587	5639
	3776.42		5529	5500	5588	5507	5573	5581	5533	5579	5554	5609	5539	5611	5550	5581	5600	5507	5633	5603	5601	5604	5599	5602	5651	5597	5648	5589	5484	5549	5566	5620	5505	5526
	3779.33		5551	5511	5523	5470	5525	5498	5557	5531	5470	5527	5517	5529	5520	5532	5556	5569	5510	5521	5523	5512	5472	5560	5580	5542	5536	5512	5492	5518	5486	5544	5480	5492
	3782.24		5495	5494	5485	5428	5510	5532	5447	5557	5462	5447	5452	5507	5582	5508	5534	5500	5495	5486	5518	5479	5476	5470	5490	5495	5515	5480	5478	5521	5486	5527	5438	5478
	3785.17		5489	5486	5495	5440	5480	5499	5437	5489	5466	5495	5472	5445	5543	5511	5477	5443	5496	5477	5523	5468	5459	5494	5496	5502	5515	5485	5469	5500	5499	5479	5413	5463
	3788.08		5447	5474	5433	5367	5440	5413	5470	5468	5415	5434	5463	5453	5479	5423	5482	5464	5462	5537	5471	5488	5482	5428	5512	5548	5465	5478	5431	5451	5419	5496	5488	5482
	3790.98		5443	5402	5460	5443	5397	5440	5472	5450	5436	5475	5411	5486	5477	5499	5439	5502	5427	5457	5441	5466	5466	5488	5511	5445	5495	5445	5478	5458	5430	5479	5422	5471
	3793.89		5357	5386	5446	5403	5428	5370	5360	5427	5394	5452	5414	5418	5458	5430	5439	5396	5413	5419	5434	5414	5430	5436	5442	5458	5454	5436	5421	5416	5400	5401	5385	5463
	3796.79		5362	5355	5366	5374	5377	5376	5378	5464	5371	5415	5409	5400	5381	5399	5386	5359	5449	5457	5421	5397	5447	5481	5376	5349	5418	5388	5408	5382	5396	5391	5364	5439
	3799.69		5399	5396	5298	5312	5365	5486	5415	5474	5372	5364	5353	5418	5379	5377	5366	5353	5383	5440	5434	5374	5456	5343	5381	5383	5449	5404	5334	5369	5360	5500	5391	5402
	3802.62		5364	5377	5378	5301	5338	5392	5350	5355	5359	5408	5387	5440	5391	5395	5327	5384	5398	5328	5364	5286	5390	5415	5356	5381	5347	5392	5363	5372	5399	5340	5361	5353
	3805.51		5305	5344	5336	5320	5385	5332	5341	5393	5371	5438	5428	5384	5424	5336	5354	5316	5366	5381	5344	5388	5360	5339	5398	5387	5378	5335	5374	5354	5359	5404	5370	5402
	3808.41		5398	5324	5395	5315	5308	5368	5366	5335	5338	5262	5363	5365	5401	5372	5350	5381	5356	5350	5375	5376	5400	5356	5358	5406	5367	5331	5390	5321	5389	5387	5358	5377
	3811.31		5339	5306	5298	5312	5353	5323	5274	5365	5311	5355	5324	5321	5391	5346	5332	5325	5363	5346	5295	5290	5336	5376	5359	5334	5352	5333	5355	5270	5313	5350	5367	5358
	3814.21		5324	5348	5296	5307	5311	5344	5338	5368	5273	5325	5330	5304	5336	5340	5330	5265	5367	5294	5328	5310	5314	5332	5357	5395	5382	5332	5307	5307	5337	5335	5319	5422
	3817.1		5269	5318	5305	5256	5303	5284	5291	5330	5325	5293	5340	5344	5274	5356	5272	5241	5230	5309	5319	5288	5316	5345	5314	5289	5330	5315	5298	5298	5276	5360	5266	5330
	3820		5292	5315	5301	5296	5295	5299	5251	5311	5312	5303	5307	5296	5329	5355	5303	5260	5294	5303	5247	5309	5282	5313	5362	5337	5351	5312	5304	5342	5292	5274	5293	5353
	3822.89		5260	5282	5259	5282	5304	5353	5276	5329	5261	5264	5303	5356	5319	5280	5250	5320	5227	5310	5264	5262	5307	5320	5366	5286	5326	5302	5307	5326	5326	5279	5278	5321
	3825.8		5253	5271	5280	5226	5238	5287	5240	5218	5298	5332	5282	5285	5307	5242	5283	5265	5283	5323	5285	5271	5296	5280	5343	5292	5276	5236	5277	5250	5240	5339	5242	5288
	3828.69		5271	5231	5289	5242	5237	5293	5207	5241	5289	5292	5286	5221	5274	5239	5250	5277	5219	5315	5200	5226	5311	5236	5250	5302	5287	5258	5238	5274	5268	5270	5226	5269
	3831.58		5286	5268	5248	5282	5225	5281	5255	5290	5228	5221	5246	5268	5278	5285	5288	5290	5258	5279	5240	5279	5258	5260	5299	5217	5282	5287	5236	5298	5227	5260	5213	5298
	3834.47		5243	5267	5269	5221	5305	5286	5241	5304	5278	5240	5318	5272	5258	5274	5261	5250	5236	5311	5205	5254	5240	5255	5248	5229	5317	5271	5228	5268	5212	5308	5258	5294
	3837.36		5269	5267	5242	5261	5224	5283	5231	5265	5291	5317	5219	5226	5343	5294	5269	5308	5265	5337	5283	5236	5291	5215	5315	5274	5271	5249	5226	5290	5258	5320	5257	5308
	3840.24		5162	5262	5295	5219	5254	5285	5200	5264	5204	5244	5266	5244	5291	5178	5241	5248	5258	5259	5205	5235	5257	5254	5226	5249	5299	5220	5219	5241	5228	5287	5267	5243
	3843.13		5209	5227	5261	5196	5163	5231	5199	5252	5213	5246	5253	5238	5202	5276	5217	5234	5210	5271	5227	5243	5252	5238	5299	5272	5233	5195	5223	5226	5214	5320	5225	5245
	3846.01		5249	5226	5274	5205	5185	5229	5205	5287	5217	5267	5201	5248	5268	5223	5215	5260	5231	5290	5226	5235	5270	5251	5245	5266	5231	5258	5182	5262	5203	5311	5227	5201
	3848.9		5241	5227	5226	5206	5236	5211	5195	5220	5189	5209	5207	5206	5256	5268	5254	5186	5228	5238	5244	5215	5273	5267	5271	5241	5224	5215	5191	5262	5219	5259	5223	5227
	3851.78		5207	5269	5218	5221	5235	5177	5210	5316	5235	5303	5240	5205	5255	5232	5223	5205	5206	5266	5231	5227	5272	5201	5299	5216	5243	5275	5253	5249	5253	5266	5140	5245
	3854.66		5197	5228	5263	5251	5275	5208	5247	5237	5235	5254	5229	5235	5233	5249	5168	5260	5229	5221	5174	5185	5231	5241	5259	5296	5285	5237	5253	5196	5166	5325	5251	5247
	3857.54		5225	5197	5254	5195	5191	5199	5182	5241	5230	5204	5259	5203	5176	5251	5194	5180	5230	5246	5226	5172	5232	5226	5231	5203	5222	5241	5237	5270	5251	5299	5249	5230
	3860.42		5208	5209	5222	5257	5225	5262	5201	5240	5247	5225	5224	5231	5184	5257	5220	5199	5230	5226	5275	5205	5221	5273	5212	5221	5259	5233	5192	5260	5281	5238	5214	5302
	3863.32		5217	5247	5241	5220	5207	5254	5223	5256	5239	5245	5233	5253	5243	5241	5270	5208	5193	5202	5243	5242	5248	5194	5237	5256	5285	5280	5201	5214	5245	5238	5224	5235
	3866.19		5250	5240	5192	5186	5239	5247	5166	5227	5227	5208	5237	5194	5264	5228	5197	5207	5191	5167	5222	5201	5241	5214	5235	5219	5240	5210	5196	5150	5219	5290	5140	5230
	3869.07		5232	5171	5154	5192	5187	5208	5238	5257	5174	5266	5257	5219	5292	5226	5216	5198	5241	5228	5231	5221	5234	5221	5290	5215	5217	5208	5242	5208	5233	5277	5201	5244
	3871.94		5222	5225	5245	5207	5261	5213	5223	5230	5214	5278	5243	5179	5211	5235	5253	5207	5243	5243	5181	5218	5189	5258	5232	5206	5254	5216	5225	5188	5209	5270	5238	5211
	3874.81		5179	5201	5181	5174	5241	5263	5206	5270	5188	5257	5200	5205	5216	5261	5198	5194	5244	5205	5203	5176	5191	5193	5214	5246	5278	5227	5171	5236	5205	5238	5212	5196
	3877.69		5218	5142	5227	5131	5228	5217	5235	5233	5172	5221	5273	5268	5190	5254	5277	5207	5270	5234	5156	5214	5217	5179	5231	5237	5201	5260	5203	5205	5223	5262	5217	5216
	3880.56		5155	5235	5193	5161	5181	5236	5218	5193	5211	5210	5254	5270	5219	5197	5225	5177	5171	5203	5179	5216	5245	5280	5264	5179	5193	5210	5192	5192	5241	5234	5266	5245
	3883.43		5163	5180	5190	5178	5143	5243	5161	5259	5201	5166	5225	5216	5227	5206	5222	5206	5219	5202	5203	5226	5195	5201	5209	5208	5265	5193	5180	5219	5202	5239	5196	5241
	3886.29		5271	5233	5246	5217	5223	5239	5229	5279	5168	5243	5258	5255	5228	5265	5248	5241	5233	5196	5271	5210	5215	5241	5300	5196	5208	5193	5152	5225	5274	5262	5222	5190
	3889.16		5206	5233	5194	5185	5240	5234	5194	5261	5198	5207	5236	5237	5266	5225	5250	5273	5220	5257	5264	5200	5253	5258	5217	5232	5245	5266	5193	5203	5215	5265	5222	5255
	3892.03		5268	5198	5207	5246	5261	5242	5188	5268	5202	5238	5228	5249	5243	5270	5233	5243	5265	5257	5238	5204	5306	5259	5222	5187	5209	5236	5231	5256	5253	5256	5171	5213

## Sheet: Figure 1E and F
Figure 1EF		Raman int. (cts cm)	st.dev. (cts cm)	Raman int. (cts cm)	st.dev. (cts cm)	Raman int. (cts cm)	st.dev. (cts cm)
	Concentrations	1277 cm-1 peak	1277 cm-1 peak	1401 cm-1 peak	1401 cm-1 peak	1652 cm-1 peak	1652 cm-1 peak
	0	-5.5	34.2957	34	39.9646	76.8333	134
	1.04671	-23.1667	11.8794	-8.91667	29.1042	231.933	63.7588
	2.07356	10.5714	33.9135	-28.25	37.8654	124.833	138.529
	3.05864	2.04762	23.9895	24.6667	44.6212	-14.0667	212.375
	4.05947	-13.1905	22.3742	46.25	22.8154	-83.3666	150.162
	5.09014	30.4762	17.8719	0.25	26.3494	170.333	152.289
	6.1346	6.30952	10.5792	33.3333	22.0325	33.4666	97.155
	8.10573	11.2143	4.32875	39	12.3845	180.733	299.906
	10.5761	-13.5714	18.9271	54.5833	42.7114	318.1	110.454
	12.1983	34.5	11.0316	81.5833	17.7908	298.8	130.312
	14.2273	28.8095	14.6397	67.5	25.21	236.567	148.349
	16.2466	11.1905	27.5436	112.167	6.91114	325.333	158.502
	18.2658	52.9048	25.8426	139.75	14.2405	204.633	86.6567
	20.3539	49.4048	42.5032	151.833	27.704	470.833	270.555
	25.2797	20.9762	13.3735	150.25	36.9058	524.533	154.028
	30.5117	60.5238	19.069	172.417	40.4631	524	99.845
	36.1607	76.4524	18.5466	227.917	30.4934	667.1	4.43924
	41.5415	118.524	40.2805	239.25	13.4768	674.867	126.822
	51.2941	121.738	22.197	352.667	39.2961	1038.37	251.308
	61.7455	177.5	5.87482	428.833	57.7539	1057.4	132.536
	71.7871	178.595	22.1579	442.083	36.4648	1308.93	281.296
	81.9521	197.381	37.6586	530.5	28.338	1510.73	105.549
	92.5373	261.905	19.7461	646.583	19.7329	1461.4	62.1403
	112.922	278.786	51.3732	667.083	41.3468	1876	276.09
	221.806	601.69	25.7497	1427.75	25.5938	3455.97	357.42
	319.373	841.69	15.6742	2033.92	23.0446	5191.2	130.09
	426.111	1137.26	24.3144	2738.5	136.648	6758.03	408.441
	524.748	1349.98	50.9689	3280.17	62.3212	8191.07	195.068
	624.156	1693.12	55.1643	4123.75	73.3658	10340.3	60.9779
	723.883	1961.4	152.242	4636.75	218.575	11687.5	527.564
	820.597	2270.02	121.728	5402.75	205.11	13696.6	647.208
	918.36	2663.38	54.4204	6199.67	62.7436	15836.7	290.891
	1004.89	2923.33	89.7111	6815.17	150.034	17504	432.521

## Sheet: Figure 2A
Figure 2A	wave-number (cm-1)	Raman int. (cts/s)	Raman int. (cts/s)	st.dev. (cts/s)	Raman int. (cts/s)	st.dev. (cts/s)	Raman int. (cts/s)	st.dev. (cts/s)
		Fumarate (30 mM)	Fh1-WT	Fh1-WT	Fh1-KO cl. 19	Fh1-KO cl.19	Fh1-KO cl. 1	Fh1-KO cl.1
	650.902	9.75539	-1.32036	1.64977	-5.94965	2.28289	-4.23042	1.65067
	655.237	10.8143	-0.187598	1.47305	-3.51067	1.71528	-0.965149	1.77082
	659.603	7.23979	-0.350208	1.54611	-0.03927	1.77002	0.690088	1.08883
	663.934	5.43989	1.05461	1.45436	1.5498	1.58502	2.02167	1.65596
	668.296	3.00661	0.755591	1.19419	1.1442	1.86127	2.49403	2.25232
	672.623	10.2971	-0.414722	1.67894	-0.0364136	2.20508	0.913904	1.25462
	676.981	15.7902	-1.82157	0.996773	-0.455884	2.23543	0.455261	1.42809
	681.304	19.4636	-2.39357	1.50094	0.329224	2.01278	-1.11802	1.9757
	685.657	20.3901	-2.38972	1.16847	2.01465	2.50999	-1.5819	1.74359
	689.976	17.9506	-3.12471	1.58686	2.42642	3.90192	-2.45446	1.94123
	694.326	13.7635	-0.212756	1.52877	5.21058	4.80107	0.147583	2.41573
	698.64	13.0432	-0.521692	1.69377	6.88397	5.92916	3.29	3.68145
	702.986	12.1616	1.21172	2.56377	15.3073	8.85616	9.2356	5.58746
	707.296	14.1639	3.78986	3.33081	23.1409	10.7942	14.1321	7.7801
	711.637	11.9954	5.15417	3.73799	24.8726	11.4444	15.9751	8.34831
	715.944	15.4516	4.64585	3.43121	23.4697	10.2477	15.6476	8.75717
	720.281	20.8335	2.8146	4.03551	19.9679	9.94612	12.5775	8.24224
	724.583	25.9843	1.36069	3.62947	19.9069	9.11754	9.01493	7.82736
	728.916	34.4711	1.35005	4.00587	22.8614	9.77776	8.43109	7.90871
	733.214	35.5416	7.68477	5.47264	39.2788	15.0633	18.536	9.56843
	737.543	32.0621	10.1224	6.55611	51.3803	19.7916	27.5554	12.6784
	741.837	31.444	10.8891	7.08109	55.0755	20.5115	32.0431	14.4002
	746.162	32.0472	8.64208	6.31138	51.7521	17.3776	28.2913	12.4324
	750.452	29.6991	5.94812	5.4484	37.9863	11.4727	18.8441	8.82132
	754.773	30.482	4.28467	5.18571	28.8321	9.8096	12.9809	7.75318
	759.059	33.1128	5.12367	5.48895	25.1132	9.31055	12.1552	7.95515
	763.376	30.6898	8.62571	6.33512	24.6248	9.18035	13.8663	8.50059
	767.657	29.3509	14.4122	7.61376	32.2034	10.7339	19.8146	10.4483
	771.937	29.6835	21.2129	8.85281	41.4728	12.6132	24.7204	12.103
	776.248	29.5112	25.7443	9.82651	46.843	13.4284	28.7694	13.356
	780.524	26.1054	24.7995	10.1166	45.3085	14.7287	27.0074	13.2527
	784.83	24.702	20.8375	10.5155	35.029	15.9842	19.7813	11.8113
	789.102	25.536	17.2995	10.4422	27.7253	17.0417	12.7575	11.1054
	793.404	22.9332	15.345	10.6723	24.8967	17.6044	7.53777	10.7776
	797.672	24.575	15.1934	9.98473	27.774	17.9308	7.55457	10.3298
	801.97	25.525	15.0448	9.06227	26.9519	17.0592	10.3202	10.4345
	806.234	25.2925	14.0902	9.1901	26.6434	15.8761	10.0485	10.177
	810.528	23.6375	14.6892	9.14266	24.8302	14.4385	9.21682	9.86979
	814.788	17.481	15.8835	8.99665	26.0269	13.7863	11.4761	8.93723
	819.046	9.11104	13.1623	8.68307	28.321	13.2382	10.3005	8.30245
	823.334	2.82234	11.7886	7.98592	23.5662	12.5128	9.09742	7.84557
	827.587	5.55782	8.64368	7.20489	17.55	11.9944	5.95913	7.55527
	831.871	11.1034	7.87618	6.35064	15.4914	11.0934	4.66554	6.71843
	836.121	15.8391	7.35751	5.61199	12.8777	9.48915	3.44307	5.98282
	840.401	20.0577	6.47373	4.89179	16.4048	7.01669	4.78223	5.18105
	844.647	17.2436	5.98132	3.7855	16.9234	5.72652	5.86558	4.5906
	848.89	16.4605	5.00325	2.94626	15.3099	4.60564	7.40884	4.11994
	853.164	15.0986	-0.065979	1.89933	8.21132	3.77732	3.16777	3.40081
	857.404	14.1946	-4.14069	1.69558	-1.17146	2.84352	-1.66742	2.47764
	861.674	11.7915	-3.63232	1.64199	-1.81007	2.23512	-2.66139	1.86135
	865.91	8.15144	-4.71681	1.86525	-2.39489	2.20015	-4.80079	1.81354
	870.143	7.94911	-4.37152	1.73175	-0.087146	1.91096	-4.08162	1.77566
	874.407	10.7256	-2.46194	1.4889	0.60022	1.89562	-1.63896	1.16375
	878.637	15.8267	-2.83901	1.96836	-3.35928	1.80683	-3.73292	1.35752
	882.897	18.9036	-1.85803	2.04685	-1.74692	1.81729	-2.34349	1.89057
	887.122	17.784	-1.98796	1.4546	-0.165613	2.02398	-1.59578	1.50816
	891.346	15.1026	-1.09003	1.61406	2.09869	2.40131	0.61272	2.34336
	895.6	16.0368	-2.56698	2.15708	-0.314526	2.54157	-0.740271	2.59341
	899.82	15.5378	0.235376	2.47721	1.8624	3.02578	1.69177	2.87572
	904.07	13.349	0.581165	2.74335	1.64698	3.29369	0.467908	2.15758
	908.285	13.2129	3.02656	3.54826	4.09258	4.07489	0.513538	2.35373
	912.499	11.3601	4.79584	4.10943	6.05599	5.32544	3.45792	3.26429
	916.743	9.95981	5.88948	4.55086	10.3781	6.95013	8.91387	4.93685
	920.953	10.6978	5.51256	5.42494	13.635	8.18103	10.8522	5.97789
	925.161	9.44082	8.98118	5.57245	16.714	8.83633	14.8534	6.75771
	929.399	10.089	9.2853	5.66974	16.7487	9.08183	15.7223	6.7958
	933.603	4.68321	10.2321	6.35474	16.9611	9.56317	15.1981	6.94782
	937.837	3.21062	11.0746	6.8954	18.9191	9.86416	14.6856	7.11701
	942.037	6.89701	9.47925	6.60916	18.025	10.6901	13.6011	7.04485
	946.235	7.78355	10.8338	6.23968	19.5048	10.9613	14.698	7.33688
	950.463	11.179	12.33	6.4331	20.2521	11.362	16.3397	7.45697
	954.657	14.1607	11.1493	6.91199	21.1367	12.1756	17.4887	7.76035
	958.849	16.5696	11.2146	7.19233	23.0849	13.0425	19.6029	8.51629
	963.071	21.1255	12.6226	7.47015	23.3324	13.2571	20.8095	8.80179
	967.259	25.8184	12.8609	7.38764	21.4229	13.0124	21.3603	8.90963
	971.445	33.7567	14.1367	7.31453	24.9026	13.6761	21.794	8.84645
	975.661	34.6643	15.585	7.68336	27.6683	13.4421	23.3809	9.83797
	979.844	30.0484	17.5999	8.26215	29.41	13.513	27.4299	11.0553
	984.024	22.593	18.1951	8.90924	30.1291	14.0901	26.6529	11.0994
	988.234	13.9805	24.0663	9.96937	40.2856	16.1558	34.2367	12.1364
	992.411	9.47585	31.4581	11.9871	58.6101	19.7821	49.0625	15.5737
	996.585	12.4755	34.8711	13.6366	68.9628	21.0251	54.5799	16.5325
	1000.79	17.8084	34.6828	13.8409	64.7498	19.3924	53.3108	15.737
	1004.96	22.9217	27.7114	11.43	45.0707	15.8933	39.1775	12.3735
	1009.13	24.198	21.4853	8.74774	31.7216	14.1511	27.1259	9.23531
	1013.33	24.958	20.0855	6.97517	29.1712	13.5424	24.2109	8.8373
	1017.49	25.9299	22.2416	7.40213	32.5334	13.7275	25.2507	9.24578
	1021.65	28.9083	24.721	8.14356	39.5631	14.7174	31.5516	10.7818
	1025.85	27.2184	27.4047	8.75495	46.4797	15.8333	36.8325	11.488
	1030.01	24.7729	27.5675	8.45654	46.6756	15.4985	38.9117	12.2505
	1034.16	23.1702	28.4349	8.20481	46.9604	15.7064	38.7552	12.7672
	1038.32	27.0771	31.0203	8.35465	50.5249	16.6491	41.0157	12.5629
	1042.5	26.8988	30.9481	8.2404	50.8647	16.4134	41.7552	12.3691
	1046.65	27.5808	31.0913	8.56836	52.8234	16.7625	42.3857	12.9171
	1050.8	27.2979	32.4099	8.89449	53.9281	17.0865	42.9745	13.0749
	1054.98	25.253	32.2035	8.38669	54.696	17.9722	43.0458	12.2701
	1059.13	25.2168	34.825	8.51784	58.0288	18.7891	45.9781	12.4974
	1063.27	29.7669	33.157	9.25559	58.858	18.7901	44.0537	12.7036
	1067.41	29.1164	34.1154	9.00595	63.1771	18.806	45.9595	12.6199
	1071.58	28.4996	33.8093	9.25218	65.5946	20.2508	50.0136	14.3519
	1075.72	25.2797	35.2177	10.9347	67.1732	21.5227	56.0958	16.3156
	1079.86	26.3891	34.7272	11.5682	67.3633	23.0919	54.6024	16.3075
	1084.02	25.164	34.6796	11.039	68.4439	23.0404	54.9042	16.7608
	1088.15	24.917	33.5763	11.1985	68.0627	22.7252	55.1149	17.09
	1092.28	25.192	30.179	10.2613	63.73	21.1629	50.7405	17.2553
	1096.41	28.4438	25.8607	9.26833	58.3089	20.1951	45.7098	15.4751
	1100.57	31.6578	24.6145	8.53814	53.5414	19.6464	42.1422	14.5036
	1104.69	35.4375	21.018	8.11212	49.9776	19.6979	36.7019	12.6404
	1108.82	34.1862	20.3382	7.91017	52.4085	20.4796	36.1701	11.9089
	1112.94	31.9503	22.9925	8.69189	60.2973	23.6373	41.4704	13.2786
	1117.09	25.0624	25.9293	10.3002	69.8296	27.1362	47.1542	15.698
	1121.2	24.3176	28.2731	9.97077	74.3794	28.9414	48.7334	16.6137
	1125.32	22.5664	22.8395	7.88337	62.3977	25.9834	41.1526	14.4708
	1129.43	20.9349	13.3463	5.78265	41.3021	19.1189	26.4662	10.9555
	1133.57	20.7665	7.26316	3.79311	22.7612	13.1539	12.4741	7.12335
	1137.68	23.5	3.81807	2.6456	13.9925	10.65	5.03068	4.78438
	1141.79	25.038	2.49188	1.72524	13.3115	9.71013	5.47468	5.42825
	1145.89	25.3976	0.72019	2.22618	15.0057	9.92503	6.8604	6.30943
	1150.03	23.6876	1.15261	2.37196	15.7505	10.1853	5.84551	5.62521
	1154.13	23.3794	0.984387	2.52681	13.8845	9.89678	4.95537	5.18147
	1158.23	18.4691	0.990527	2.71847	13.2665	8.91803	5.74048	5.93209
	1162.33	18.4269	1.71434	3.00345	15.577	9.63186	7.18208	6.23543
	1166.42	18.2326	2.7283	2.99928	16.1493	9.84204	7.91143	6.38542
	1170.55	17.6683	0.612073	3.04621	11.6096	8.11685	3.91851	5.45139
	1174.64	17.9941	-4.17731	1.62679	3.42629	5.40954	-2.44091	4.05074
	1178.73	16.9572	-5.98074	1.65556	-1.48324	3.37284	-4.80471	3.15938
	1182.82	15.883	-6.77317	1.88077	-4.19995	3.13808	-7.35686	2.59204
	1186.9	15.8088	-7.2939	1.61454	-7.20653	3.08374	-9.23081	2.52826
	1191.02	11.034	-4.19432	1.93988	-3.23794	3.34906	-4.52521	3.26241
	1195.1	9.86305	-1.79453	2.7453	1.1078	4.97218	1.52838	5.35935
	1199.18	10.3597	0.742957	3.48351	10.5822	7.0913	6.01392	7.32306
	1203.26	10.6529	-0.216968	3.69604	13.3175	7.13151	7.08026	7.95089
	1207.34	13.7955	0.744653	3.47626	14.1313	7.61428	9.18405	8.16398
	1211.44	14.6311	1.16777	2.78581	13.3383	8.50128	9.97467	8.87125
	1215.52	14.8747	3.31676	3.55004	16.8513	9.94739	13.6094	10.5035
	1219.59	10.2338	7.88444	5.34834	25.9149	11.8246	22.1481	12.6598
	1223.66	7.14545	10.017	6.87967	34.0657	13.4121	25.9702	13.4757
	1227.72	7.6255	12.2539	8.11907	40.0524	15.6605	30.5708	15.4018
	1231.79	5.47654	15.9218	8.85317	43.6826	16.5714	36.6079	17.4586
	1235.88	7.42177	16.6128	9.5074	45.4176	17.9516	37.7669	17.7267
	1239.95	10.2802	14.7099	8.86303	45.1406	18.5957	35.8576	16.9614
	1244.01	11.067	15.5475	8.85462	45.8225	17.5663	37.3141	17.1268
	1248.06	11.3219	13.372	8.90536	43.0628	17.5459	36.2647	17.042
	1252.12	12.242	12.5834	8.01506	40.9381	16.7048	34.3707	15.8598
	1256.17	14.9483	11.8849	7.23953	39.333	17.6526	32.6122	15.1908
	1260.23	24.3545	8.63683	7.19141	37.3799	18.8688	28.7439	13.7665
	1264.31	40.6011	5.01105	6.85718	34.6424	18.1161	25.5794	12.8809
	1268.36	59.296	5.13044	5.70832	35.0308	18.3728	23.6785	12.4368
	1272.4	69.0991	2.55895	4.59303	31.9025	18.5154	20.8623	12.1391
	1276.45	65.9136	2.0788	4.28683	31.1802	18.1005	21.4355	12.3002
	1280.49	53.5188	3.56786	4.92719	30.3413	17.399	22.2932	12.7217
	1284.53	35.5902	7.5573	5.96463	33.388	16.5541	24.455	12.954
	1288.57	19.7874	11.12	7.38298	38.4635	16.9113	29.3632	13.0776
	1292.64	13.1521	14.5992	8.55025	48.9433	20.0844	35.6956	14.1693
	1296.68	8.32601	19.2185	10.8355	61.122	23.9059	43.4031	16.3861
	1300.71	6.92389	21.6213	11.8142	66.4342	26.5401	49.2305	18.3259
	1304.74	4.23988	23.5955	12.4135	72.8699	25.1519	51.6965	19.4065
	1308.77	4.53061	25.1991	12.4352	72.9621	23.8561	53.3117	19.2741
	1312.8	5.48225	23.9506	12.6205	68.3543	22.2964	49.2921	18.2045
	1316.83	4.48974	23.2797	11.0872	60.388	19.001	44.245	16.7061
	1320.85	3.01027	21.2864	9.84395	52.212	16.3264	41.3421	16.3631
	1324.88	3.27042	23.2832	10.411	52.5645	16.2708	44.7583	17.0337
	1328.93	8.47783	25.1453	11.1232	56.5246	16.6737	48.1536	17.3297
	1332.95	11.1136	28.5879	11.1558	61.1087	17.9492	50.7686	16.9812
	1336.96	13.3433	28.3295	10.2178	58.6165	16.689	47.1679	15.5807
	1340.98	13.8639	23.2049	7.94293	47.6921	13.2653	36.1757	12.5742
	1344.99	11.4563	16.8047	5.21395	36.2001	9.29001	26.827	9.87369
	1349	10.2003	10.9886	3.51993	24.5391	7.72594	19.9094	7.37014
	1353.01	12.7196	6.6064	2.60762	17.7606	7.8571	14.2485	5.27946
	1357.02	21.2553	3.34403	1.94543	13.9854	6.5704	9.6704	4.34677
	1361.03	26.4398	1.90486	1.78081	8.04595	5.60969	6.1978	3.62068
	1365.03	26.3677	1.14965	1.40538	6.34919	3.70665	4.09869	2.47453
	1369.04	25.2253	-2.20029	1.18282	1.73513	1.77899	0.282434	1.94564
	1373.04	23.1718	-3.22566	1.21736	-2.31165	1.18448	-1.06031	1.09508
	1377.04	29.5708	-4.50542	1.27463	-1.93138	2.03802	-1.27213	1.52329
	1381.06	39.9495	-3.69744	0.935833	1.00076	4.23278	-1.44481	2.24064
	1385.06	62.4172	-1.78119	1.58977	8.6353	6.2205	2.97469	3.44882
	1389.05	92.4423	0.335742	1.45122	17.9914	7.98623	11.4108	6.00416
	1393.04	122.583	2.29448	1.41125	26.9645	11.8869	19.4035	7.91066
	1397.03	138.439	4.98998	1.96615	31.571	13.2356	22.9952	8.40934
	1401.02	137.833	6.71653	2.14295	33.6437	13.2234	23.9729	7.76023
	1405.01	120.25	7.81134	2.8977	31.9179	12.3544	23.1477	7.19179
	1408.99	91.244	10.9314	3.59826	31.0523	11.5357	25.0769	6.92577
	1412.97	62.027	17.0411	3.38168	35.4218	11.2205	31.8404	8.12713
	1416.95	45.4845	19.0518	3.52914	37.8335	11.4975	32.4409	9.24256
	1420.93	29.2637	22.7994	4.83578	43.5588	13.4166	36.0124	9.70799
	1424.91	21.4649	26.6037	7.44642	54.1855	18.0787	41.302	10.15
	1428.89	20.0284	33.7057	11.1387	71.8099	23.3819	54.1814	12.8345
	1432.86	23.9445	44.3809	14.7073	96.0878	30.5995	73.9528	18.0324
	1436.83	26.6576	51.7957	16.6553	113.709	35.7846	89.9176	23.8133
	1440.8	28.5117	59.4584	18.1539	127.022	37.6987	101.561	27.4415
	1444.77	25.0971	61.1435	18.7334	131.281	37.5165	104.108	27.7706
	1448.74	19.1547	59.7366	18.1628	129.467	36.3466	100.967	26.7079
	1452.7	13.9708	56.6616	16.733	121.781	32.9696	93.9096	25.102
	1456.66	16.3186	48.8929	16.0625	107.965	29.9417	80.8034	21.3983
	1460.62	16.9831	42.9802	14.6902	92.7545	25.0345	69.5828	18.3422
	1464.58	20.4104	32.9264	11.7651	71.3585	19.7839	56.6716	15.7412
	1468.54	19.1285	25.083	10.3291	56.481	15.8543	45.4302	13.6923
	1472.5	17.8562	17.9578	9.01702	43.2221	12.2623	33.3313	10.936
	1476.45	14.4718	15.9994	8.03291	35.7241	10.9839	28.5265	9.05032
	1480.4	13.1558	12.8856	6.72402	27.5601	9.76534	25.2433	7.70448
	1484.35	10.4519	9.6257	5.14308	20.7133	7.7873	18.9567	6.14649
	1488.3	8.54912	4.06323	3.81957	13.0362	5.93735	9.78436	4.10078
	1492.25	5.80746	0.805334	1.84538	6.75112	4.51773	3.34924	2.65396
	1496.19	8.50329	-1.92804	1.01623	-0.0692505	2.4201	-0.482007	2.18824
	1500.13	10.8637	-3.08093	1.02717	-1.64314	1.33381	-1.82064	1.20223
	1504.08	12.5344	-3.70161	0.902516	-3.57837	1.02457	-3.99574	1.29831
	1508.01	11.5816	-1.27701	1.41901	-0.429199	1.20256	-2.54264	1.37056
	1511.95	8.8109	-2.17465	1.38797	-2.40851	1.19164	-3.46941	1.48428
	1515.89	5.9219	-0.823169	0.83794	-0.382214	1.3996	-0.606885	1.51106
	1519.82	6.69785	-1.02843	0.839534	1.09109	2.17802	0.141834	1.62241
	1523.75	9.75438	-2.12424	1.52525	4.40938	2.69827	0.342578	1.30104
	1527.68	12.1806	0.62312	1.11371	10.2905	3.5149	4.44863	2.17808
	1531.61	7.16525	2.87125	1.77512	13.0387	4.6204	6.67029	3.46869
	1535.51	3.45568	3.93683	2.26839	16.1614	5.04678	9.32567	4.39634
	1539.44	6.28311	5.7213	2.9714	21.1063	5.53699	12.4169	4.81114
	1543.36	6.25801	9.26191	4.05311	30.3053	7.10052	18.2244	5.57172
	1547.28	10.4079	12.2173	4.6755	36.164	9.8158	23.5885	6.95651
	1551.2	12.4591	15.3556	5.7178	40.1779	10.8565	27.6477	8.81841
	1555.12	13.9547	18.765	6.16717	44.0988	11.1748	32.5515	9.60201
	1559.03	15.2314	20.1858	6.75832	47.5409	11.9345	35.6298	10.5793
	1562.95	18.2613	23.9559	7.9483	55.998	13.4533	43.9107	12.7674
	1566.86	23.085	28.0407	9.82914	65.3398	15.9524	51.1919	14.7065
	1570.77	23.2804	32.6581	11.7759	77.8363	19.6672	58.0363	16.7207
	1574.68	23.8222	36.7002	12.0914	87.9149	21.6261	63.2416	19.1006
	1578.59	28.8136	38.9764	11.9685	92.2973	22.3465	64.8351	19.0116
	1582.5	33.6791	37.2278	12.1413	90.3077	21.0572	60.2286	16.6847
	1586.37	38.5755	33.5503	11.2762	80.0415	17.6503	55.5822	14.5155
	1590.27	42.5343	30.9243	10.4192	70.1681	14.4539	53.0856	12.8825
	1594.17	48.905	32.338	10.0483	68.0996	13.958	54.2633	13.2192
	1598.07	55.246	33.8802	10.2888	70.5207	14.988	56.6645	13.82
	1601.97	59.9048	37.8479	10.6658	75.8004	14.3605	62.8868	14.4891
	1605.86	71.5702	38.2674	11.1854	76.3924	14.651	62.2626	14.7489
	1609.76	80.7619	39.4777	11.5017	78.4631	14.0699	64.4082	15.4382
	1613.65	91.533	44.2681	12.5555	82.7697	14.3994	68.3387	15.7969
	1617.51	101.15	43.0416	12.1164	81.3922	15.7628	67.1449	16.0748
	1621.4	115.664	45.8498	12.1676	87.6836	17.0496	71.5071	16.6124
	1625.28	122.923	46.7619	13.313	90.8149	17.6365	75.4216	16.7332
	1629.17	126.765	50.4591	16.2604	98.7995	17.5416	83.3966	18.7436
	1633.05	135.018	54.5597	17.4516	109.804	18.8985	92.3669	21.4292
	1636.93	154.255	60.1009	18.0232	121.792	21.6787	104.439	25.0014
	1640.81	180.755	66.3555	18.2885	139.137	27.3173	119.009	28.9944
	1644.69	214.64	72.4337	19.5366	162.963	35.7247	132.469	32.8274
	1648.54	243.111	77.2625	21.7284	181.125	43.3432	144.179	37.3707
	1652.41	248.024	82.028	22.8586	189.482	47.717	152.888	39.4362
	1656.28	219.853	80.2967	23.565	189.905	46.2314	152.916	38.6646
	1660.15	180.202	77.5696	22.277	174.6	39.6243	139.693	35.4226
	1664.02	133.711	72.2071	20.2484	150.922	32.3904	124.538	30.6255
	1667.89	96.4776	62.7029	19.2282	130.146	25.8087	107.645	26.8492
	1671.73	71.9498	54.5555	17.514	110.698	20.6328	93.4422	23.6791
	1675.59	60.1813	44.8054	14.8565	91.4513	16.843	81.0064	21.8228
	1679.45	50.115	35.1342	11.7864	73.1676	14.5978	64.7094	17.8805
	1683.31	37.4143	27.4727	9.23824	55.7518	12.5832	50.9263	14.7772
	1687.17	28.9369	21.1828	7.11363	43.1077	10.0475	38.7901	10.8839
	1691	24.1517	14.858	6.15235	31.0137	7.26484	27.3482	7.07891
	1694.85	17.2416	9.17197	4.89811	19.7229	5.58557	16.7705	5.02592
	1698.71	12.1821	4.94144	3.72876	10.678	4.42699	9.42847	3.2629
	1702.56	10.1143	1.85309	2.91044	3.33621	3.61006	2.80535	2.21729

## Sheet: Figure 2B
Figure 2B, right		Raman int. (cts/s)	Raman int. (cts/s)	st.dev. (cts/s)	Raman int. (cts/s)	st.dev. (cts/s)
	wave-number (cm-1)	Fumarate (100 mM)	Fh1-KO, fed L-glut	st.dev.	Fh1-KO, fed L-glut-13C5	st.dev
	650.902	56.4248	-5.94965	2.28289	-5.34724	2.59653
	655.237	124.329	-3.51067	1.71528	-3.24036	1.60903
	659.603	80.0874	-0.03927	1.77002	-1.42725	1.4378
	663.934	0.385254	1.5498	1.58502	2.08145	1.61087
	668.296	21.938	1.1442	1.86127	3.11406	1.0464
	672.623	28.4922	-0.0364136	2.20508	2.40398	1.1295
	676.981	66.8218	-0.455884	2.23543	1.98232	1.34092
	681.304	83.7266	0.329224	2.01278	2.38184	1.24455
	685.657	29.0312	2.01465	2.50999	1.0762	1.30644
	689.976	36.582	2.42642	3.90192	-2.44663	1.70503
	694.326	79.2471	5.21058	4.80107	-0.574536	2.07439
	698.64	66.9126	6.88397	5.92916	-0.306006	2.45774
	702.986	134.482	15.3073	8.85616	5.26738	3.51981
	707.296	57.8765	23.1409	10.7942	12.8733	3.31267
	711.637	92.0308	24.8726	11.4444	15.4249	3.58816
	715.944	137.892	23.4697	10.2477	14.1575	4.29951
	720.281	165.422	19.9679	9.94612	11.2094	4.38769
	724.583	172.591	19.9069	9.11754	12.5126	5.21348
	728.916	159.382	22.8614	9.77776	24.2182	8.32276
	733.214	188.784	39.2788	15.0633	51.5276	15.9719
	737.543	127.794	51.3803	19.7916	72.9538	25.5357
	741.837	211.42	55.0755	20.5115	74.5645	29.6243
	746.162	215.67	51.7521	17.3776	58.2264	26.3146
	750.452	239.563	37.9863	11.4727	31.34	15.74
	754.773	240.118	28.8321	9.8096	14.3481	7.46266
	759.059	281.36	25.1132	9.31055	8.16526	4.34075
	763.376	307.318	24.6248	9.18035	7.80872	3.72808
	767.657	213.021	32.2034	10.7339	10.7021	3.0527
	771.937	183.502	41.4728	12.6132	14.2253	4.80549
	776.248	137.795	46.843	13.4284	16.1491	5.48558
	780.524	106.934	45.3085	14.7287	15.2938	5.50126
	784.83	118.955	35.029	15.9842	10.7011	5.24284
	789.102	133.892	27.7253	17.0417	4.74441	5.01665
	793.404	158.782	24.8967	17.6044	-0.091626	4.75549
	797.672	85.6572	27.774	17.9308	-0.0184814	5.49554
	801.97	62.5527	26.9519	17.0592	1.43823	6.09808
	806.234	139.5	26.6434	15.8761	1.00266	5.67644
	810.528	175.532	24.8302	14.4385	2.58577	4.96225
	814.788	71.6748	26.0269	13.7863	6.48123	4.42213
	819.046	87.958	28.321	13.2382	9.16728	4.23608
	823.334	124.406	23.5662	12.5128	10.1532	4.34216
	827.587	81.043	17.55	11.9944	6.77571	3.86883
	831.871	60.8896	15.4914	11.0934	5.15024	3.39013
	836.121	80.9648	12.8777	9.48915	1.65449	2.98135
	840.401	46.2847	16.4048	7.01669	3.1387	2.73746
	844.647	-4.13672	16.9234	5.72652	6.7605	2.7892
	848.89	62.7119	15.3099	4.60564	7.95598	2.82733
	853.164	50.8398	8.21132	3.77732	3.00876	2.35539
	857.404	29.2534	-1.17146	2.84352	-1.44524	1.95099
	861.674	4.95654	-1.81007	2.23512	-0.929199	2.35334
	865.91	69.9507	-2.39489	2.20015	-3.72612	2.03004
	870.143	53.2349	-0.087146	1.91096	-3.12263	2.13828
	874.407	57.8062	0.60022	1.89562	-1.98862	1.58826
	878.637	112.659	-3.35928	1.80683	-4.71353	1.24842
	882.897	71.7842	-1.74692	1.81729	-1.59709	1.93718
	887.122	172.173	-0.165613	2.02398	0.437402	2.55569
	891.346	245.814	2.09869	2.40131	3.69292	4.54296
	895.6	179.692	-0.314526	2.54157	-0.382983	4.40589
	899.82	173.792	1.8624	3.02578	5.23645	4.81264
	904.07	129.096	1.64698	3.29369	4.81589	5.32341
	908.285	92.5845	4.09258	4.07489	9.46663	5.59507
	912.499	89.2373	6.05599	5.32544	12.2809	6.22214
	916.743	52.0322	10.3781	6.95013	14.1966	6.55173
	920.953	12.9458	13.635	8.18103	16.7266	7.30794
	925.161	51.9536	16.714	8.83633	19.8808	7.42922
	929.399	-0.970215	16.7487	9.08183	17.5161	6.96221
	933.603	27.1489	16.9611	9.56317	17.3526	7.14867
	937.837	43.2827	18.9191	9.86416	17.8841	7.28812
	942.037	27.4043	18.025	10.6901	16.8391	7.43092
	946.235	45.4854	19.5048	10.9613	20.7944	7.81877
	950.463	70.4971	20.2521	11.362	25.1457	8.24459
	954.657	33.4111	21.1367	12.1756	26.6991	8.73199
	958.849	55.1978	23.0849	13.0425	28.784	9.21127
	963.071	138.83	23.3324	13.2571	30.9188	9.86807
	967.259	257.277	21.4229	13.0124	31.4037	10.164
	971.445	337.512	24.9026	13.6761	34.8136	10.8257
	975.661	276.506	27.6683	13.4421	35.7662	10.4336
	979.844	348.233	29.41	13.513	37.9342	10.1781
	984.024	193.665	30.1291	14.0901	37.3967	10.5391
	988.234	149.776	40.2856	16.1558	45.1764	11.695
	992.411	135.541	58.6101	19.7821	60.07	13.7434
	996.585	119.936	68.9628	21.0251	66.7883	14.3796
	1000.79	121.937	64.7498	19.3924	69.0677	14.5217
	1004.96	62.5225	45.0707	15.8933	53.699	11.5451
	1009.13	145.671	31.7216	14.1511	40.7293	9.61443
	1013.33	153.363	29.1712	13.5424	37.128	9.63083
	1017.49	101.58	32.5334	13.7275	37.6094	10.1581
	1021.65	158.304	39.5631	14.7174	42.2689	10.6704
	1025.85	118.521	46.4797	15.8333	48.3592	11.1916
	1030.01	103.217	46.6756	15.4985	49.7192	12.1592
	1034.16	222.378	46.9604	15.7064	49.4743	12.5126
	1038.32	167.994	50.5249	16.6491	53.4322	12.9075
	1042.5	147.056	50.8647	16.4134	53.1305	12.7456
	1046.65	132.556	52.8234	16.7625	54.8664	12.4161
	1050.8	149.488	53.9281	17.0865	58.6695	12.4991
	1054.98	128.848	54.696	17.9722	57.9697	12.6345
	1059.13	238.633	58.0288	18.7891	60.928	12.8045
	1063.27	129.843	58.858	18.7901	61.436	12.8872
	1067.41	154.479	63.1771	18.806	62.939	12.4622
	1071.58	130.544	65.5946	20.2508	64.0587	13.0032
	1075.72	196.042	67.1732	21.5227	66.4401	12.3494
	1079.86	114.979	67.3633	23.0919	63.1314	11.5988
	1084.02	158.362	68.4439	23.0404	61.4207	11.1683
	1088.15	200.202	68.0627	22.7252	63.4451	11.5946
	1092.28	137.509	63.73	21.1629	62.0988	11.2989
	1096.41	115.297	58.3089	20.1951	60.3601	10.9249
	1100.57	218.579	53.5414	19.6464	59.2946	10.9489
	1104.69	151.37	49.9776	19.6979	58.0069	11.5742
	1108.82	211.689	52.4085	20.4796	64.3048	12.3818
	1112.94	115.554	60.2973	23.6373	78.7597	15.2243
	1117.09	152.984	69.8296	27.1362	91.0329	20.2294
	1121.2	92	74.3794	28.9414	94.4992	24.0434
	1125.32	136.625	62.3977	25.9834	81.246	22.2666
	1129.43	118.883	41.3021	19.1189	57.4524	16.8051
	1133.57	191.797	22.7612	13.1539	36.5387	10.2857
	1137.68	137.393	13.9925	10.65	22.6461	6.6419
	1141.79	43.6973	13.3115	9.71013	20.7359	5.86118
	1145.89	84.7363	15.0057	9.92503	22.7606	5.99177
	1150.03	118.539	15.7505	10.1853	22.7327	6.43042
	1154.13	87.1328	13.8845	9.89678	22.3099	5.64071
	1158.23	121.547	13.2665	8.91803	20.0802	5.55611
	1162.33	99.8105	15.577	9.63186	18.7714	6.74259
	1166.42	110.953	16.1493	9.84204	18.7259	6.72648
	1170.55	96.0049	11.6096	8.11685	14.4809	6.16109
	1174.64	35.9956	3.42629	5.40954	5.93445	4.51671
	1178.73	97.9551	-1.48324	3.37284	0.0985596	3.69785
	1182.82	116.914	-4.19995	3.13808	-1.99402	1.24213
	1186.9	45.9009	-7.20653	3.08374	-3.16516	0.774341
	1191.02	57.9463	-3.23794	3.34906	-1.16763	1.11268
	1195.1	39.0791	1.1078	4.97218	3.5634	1.15315
	1199.18	82.3281	10.5822	7.0913	11.4041	1.90965
	1203.26	54.7212	13.3175	7.13151	16.6862	3.48084
	1207.34	81.2856	14.1313	7.61428	19.2115	3.94211
	1211.44	92.0483	13.3383	8.50128	18.1715	3.06447
	1215.52	46.0352	16.8513	9.94739	20.5039	4.05398
	1219.59	55.2705	25.9149	11.8246	26.5662	6.18836
	1223.66	-0.221191	34.0657	13.4121	30.5656	7.48398
	1227.72	20.582	40.0524	15.6605	34.884	8.95302
	1231.79	62.7021	43.6826	16.5714	37.6623	8.60527
	1235.88	64.1592	45.4176	17.9516	39.2908	9.14405
	1239.95	29.9722	45.1406	18.5957	39.0022	9.09638
	1244.01	66.1577	45.8225	17.5663	38.9511	8.53408
	1248.06	55.7314	43.0628	17.5459	37.809	9.69151
	1252.12	20.7085	40.9381	16.7048	37.3957	10.2871
	1256.17	172.101	39.333	17.6526	35.4216	9.76914
	1260.23	301.918	37.3799	18.8688	33.8683	9.75727
	1264.31	562.171	34.6424	18.1161	29.7304	9.04812
	1268.36	844.866	35.0308	18.3728	26.7593	7.955
	1272.4	1077.01	31.9025	18.5154	22.5713	7.59798
	1276.45	1051.6	31.1802	18.1005	21.8567	8.208
	1280.49	882.642	30.3413	17.399	23.3036	9.11286
	1284.53	513.136	33.388	16.5541	27.9314	10.5608
	1288.57	320.078	38.4635	16.9113	37.4488	10.2756
	1292.64	220.462	48.9433	20.0844	51.5779	11.5515
	1296.68	103.283	61.122	23.9059	67.2655	14.6805
	1300.71	9.53076	66.4342	26.5401	81.0079	18.3652
	1304.74	75.1938	72.8699	25.1519	83.4131	20.2768
	1308.77	60.2603	72.9621	23.8561	78.0029	20.3769
	1312.8	2.71338	68.3543	22.2964	68.6254	17.5463
	1316.83	28.5371	60.388	19.001	59.1767	12.266
	1320.85	-2.28906	52.212	16.3264	52.3672	10.2439
	1324.88	87.2144	52.5645	16.2708	52.1544	10.6435
	1328.93	60.0234	56.5246	16.6737	53.9158	9.91704
	1332.95	51.1133	61.1087	17.9492	58.8376	10.7825
	1336.96	68.457	58.6165	16.689	57.87	10.1788
	1340.98	80.0249	47.6921	13.2653	46.4443	7.50487
	1344.99	41.7871	36.2001	9.29001	33.5286	6.07205
	1349	115.71	24.5391	7.72594	23.7337	5.14049
	1353.01	162.762	17.7606	7.8571	18.4725	4.06715
	1357.02	132.905	13.9854	6.5704	14.4951	3.24231
	1361.03	197.104	8.04595	5.60969	11.5416	3.60621
	1365.03	261.319	6.34919	3.70665	11.7869	3.40813
	1369.04	241.513	1.73513	1.77899	5.59158	2.73662
	1373.04	320.644	-2.31165	1.18448	0.604956	2.81763
	1377.04	433.67	-1.93138	2.03802	0.19231	2.61694
	1381.06	627.55	1.00076	4.23278	-1.13513	1.73723
	1385.06	913.241	8.6353	6.2205	-2.06448	1.21135
	1389.05	1345.7	17.9914	7.98623	0.621606	1.90473
	1393.04	1852.88	26.9645	11.8869	0.665405	1.69297
	1397.03	2113.74	31.571	13.2356	0.850855	1.9636
	1401.02	2033.23	33.6437	13.2234	-0.033374	1.91345
	1405.01	1630.31	31.9179	12.3544	-2.60205	2.09031
	1408.99	1138.94	31.0523	11.5357	0.674365	1.9127
	1412.97	765.074	35.4218	11.2205	8.91331	4.70764
	1416.95	521.664	37.8335	11.4975	12.3294	4.82797
	1420.93	334.67	43.5588	13.4166	21.6304	6.69767
	1424.91	321.051	54.1855	18.0787	34.08	8.12996
	1428.89	198.767	71.8099	23.3819	49.9228	11.6696
	1432.86	168.778	96.0878	30.5995	73.4153	15.8176
	1436.83	196.047	113.709	35.7846	91.7208	18.6001
	1440.8	164.538	127.022	37.6987	106.133	21.6816
	1444.77	116.217	131.281	37.5165	111.881	22.3972
	1448.74	135.053	129.467	36.3466	108.837	21.3019
	1452.7	84.0146	121.781	32.9696	100.39	19.3049
	1456.66	75.0767	107.965	29.9417	86.9168	16.3846
	1460.62	160.214	92.7545	25.0345	76.8615	14.0297
	1464.58	119.405	71.3585	19.7839	59.0917	10.5844
	1468.54	104.632	56.481	15.8543	44.5675	8.77787
	1472.5	100.88	43.2221	12.2623	31.3024	7.71262
	1476.45	78.1367	35.7241	10.9839	25.3971	7.19438
	1480.4	67.3955	27.5601	9.76534	18.1274	6.04779
	1484.35	76.6514	20.7133	7.7873	13.6629	5.60693
	1488.3	67.9053	13.0362	5.93735	8.78577	4.36852
	1492.25	84.1616	6.75112	4.51773	5.55503	3.03873
	1496.19	48.4287	-0.0692505	2.4201	0.637817	1.81095
	1500.13	45.7202	-1.64314	1.33381	-2.25281	1.92253
	1504.08	-1.94531	-3.57837	1.02457	-5.16238	1.66813
	1508.01	38.4546	-0.429199	1.20256	-3.21353	1.10641
	1511.95	17.9482	-2.40851	1.19164	-2.26443	1.02096
	1515.89	46.5688	-0.382214	1.3996	2.16213	1.19159
	1519.82	59.3545	1.09109	2.17802	2.57734	0.871533
	1523.75	-2.65039	4.40938	2.69827	2.84687	1.53205
	1527.68	2.60303	10.2905	3.5149	8.00759	1.7938
	1531.61	2.16992	13.0387	4.6204	11.1425	2.11255
	1535.51	47.1099	16.1614	5.04678	14.6991	2.62554
	1539.44	78.4897	21.1063	5.53699	19.7572	4.03779
	1543.36	85.3804	30.3053	7.10052	27.452	4.97787
	1547.28	165.86	36.164	9.8158	34.5892	5.89949
	1551.2	90.0098	40.1779	10.8565	39.874	6.16222
	1555.12	61.9199	44.0988	11.1748	45.541	6.82643
	1559.03	137.683	47.5409	11.9345	49.4837	7.3577
	1562.95	84.3994	55.998	13.4533	61.8719	8.88208
	1566.86	126.173	65.3398	15.9524	75.8118	10.7258
	1570.77	64.1138	77.8363	19.6672	92.1494	14.522
	1574.68	34.3369	87.9149	21.6261	105.53	20.8081
	1578.59	26.9614	92.2973	22.3465	110.424	24.1841
	1582.5	72.1113	90.3077	21.0572	103.579	23.9623
	1586.37	61.9155	80.0415	17.6503	87.8529	18.813
	1590.27	62.5059	70.1681	14.4539	76.4585	13.1054
	1594.17	87.0186	68.0996	13.958	70.3883	10.8945
	1598.07	140.593	70.5207	14.988	69.4562	11.1662
	1601.97	154.371	75.8004	14.3605	74.509	12.417
	1605.86	255.496	76.3924	14.651	72.6438	11.2785
	1609.76	217.116	78.4631	14.0699	74.4408	11.6211
	1613.65	323.376	82.7697	14.3994	77.8881	12.407
	1617.51	426.427	81.3922	15.7628	77.3391	13.7829
	1621.4	604.416	87.6836	17.0496	82.1464	14.1167
	1625.28	758.49	90.8149	17.6365	81.7828	13.2086
	1629.17	862.795	98.7995	17.5416	86.723	13.8928
	1633.05	996.476	109.804	18.8985	90.078	15.064
	1636.93	1242.67	121.792	21.6787	95.382	15.7915
	1640.81	1632.52	139.137	27.3173	107.12	17.9254
	1644.69	2221.16	162.963	35.7247	121.339	20.7191
	1648.54	2638.7	181.125	43.3432	134.146	23.5115
	1652.41	2918.28	189.482	47.717	143.012	24.8202
	1656.28	2332.99	189.905	46.2314	141.085	23.7154
	1660.15	1751.94	174.6	39.6243	131.512	21.2115
	1664.02	1144.22	150.922	32.3904	120.346	20.6359
	1667.89	733.906	130.146	25.8087	101.999	17.5311
	1671.73	501.059	110.698	20.6328	88.0106	16.2315
	1675.59	289.728	91.4513	16.843	74.0832	14.123
	1679.45	190.942	73.1676	14.5978	56.4366	11.6027
	1683.31	136.714	55.7518	12.5832	44.3275	10.2284
	1687.17	92.0332	43.1077	10.0475	36.2117	8.97196
	1691	48.8682	31.0137	7.26484	27.3589	8.02004
	1694.85	-2.83789	19.7229	5.58557	19.416	6.60108
	1698.71	20.8315	10.678	4.42699	11.2472	5.53389
	1702.56	35.7637	3.33621	3.61006	4.397	4.35814

## Sheet: Figure 3A
Figure 3A		Fraction pixels (%)	Fraction pixels (%)	Fraction pixels (%)
	conc. Fumarate (mM)	Fh1-WT	Fh1-KO cl.1	Fh1-KO cl.1 9
	2.5	0.758815	0.344864	0.139495
	7.5	0.195644	0.302549	0.199505
	12.5	0.0355152	0.154596	0.159698
	17.5	0.00698658	0.0838093	0.11818
	22.5	0.00171276	0.0464679	0.092987
	27.5	0.000886456	0.0290095	0.0722108
	32.5	5.05051e-05	0.0166049	0.0583751
	37.5	0.000125976	0.00990882	0.0439747
	42.5	0.000169345	0.00548051	0.032429
	47.5	6.31313e-05	0.00283949	0.0250956
	52.5	0	0.00153881	0.0181474
	57.5	0	0.00104416	0.0126182
	62.5	0	0.000627215	0.00922815
	67.5	0	0.000166647	0.00645575
	72.5	0	0.000111085	0.0042343
	77.5	0	0.000186679	0.00297235
	82.5	0	9.20943e-05	0.00154671
	87.5	0	2.57998e-05	0.00117746
	92.5	0	2.57241e-05	0.000730307
	97.5	0	2.66624e-05	0.000349364
	102.5	0	0	0.000124125
	107.5	0	0	0.000112143
	112.5	0	0	0.00016439
	117.5	3.15657e-05	2.66624e-05	0.000125795
	122.5	0	0	0
	127.5	0	0	0
	132.5	0	0	4.40289e-05
	137.5	0	0	1.99442e-05

## Sheet: Figure 3B
Figure 3B		Average intensity (arb. u.	Average intensity (arb. u.	Average intensity (arb. u.	Average intensity (arb. u.	Average intensity (arb. u.
	wave-number (cm-1)	bkg class (grey)	membrane class (blue)	nucleus class (yellow)	cytoplasm class (cyan)	mitochondria class
	702.986	-0.489216	-0.456469	-0.447434	-0.380036	-0.291689
	707.296	-0.489288	-0.451223	-0.436322	-0.370062	-0.279944
	711.637	-0.48805	-0.448254	-0.42847	-0.364279	-0.274725
	715.944	-0.48787	-0.449173	-0.42699	-0.366012	-0.277878
	720.281	-0.488072	-0.453253	-0.430251	-0.372808	-0.284176
	724.583	-0.487641	-0.456268	-0.434826	-0.375521	-0.284316
	728.916	-0.487195	-0.455526	-0.437328	-0.371721	-0.274047
	733.214	-0.479353	-0.443711	-0.425862	-0.346411	-0.232149
	737.543	-0.480099	-0.440795	-0.420437	-0.329376	-0.199928
	741.837	-0.479847	-0.438185	-0.416434	-0.323394	-0.191923
	746.162	-0.480014	-0.439665	-0.418658	-0.333941	-0.212428
	750.452	-0.477585	-0.439849	-0.42175	-0.350071	-0.248676
	754.773	-0.474782	-0.440294	-0.424085	-0.359437	-0.269832
	759.059	-0.468635	-0.436271	-0.421425	-0.360196	-0.274009
	763.376	-0.460089	-0.426921	-0.40805	-0.351399	-0.268648
	767.657	-0.452996	-0.413114	-0.384897	-0.336441	-0.25629
	771.937	-0.445009	-0.398094	-0.359365	-0.317763	-0.239878
	776.248	-0.438639	-0.387105	-0.343339	-0.305325	-0.228631
	780.524	-0.436505	-0.388668	-0.345811	-0.30887	-0.230378
	784.83	-0.437137	-0.396465	-0.360228	-0.32011	-0.240628
	789.102	-0.439057	-0.403067	-0.375308	-0.328739	-0.247424
	793.404	-0.441814	-0.405292	-0.384579	-0.331759	-0.247049
	797.672	-0.444532	-0.4042	-0.388226	-0.329319	-0.243149
	801.97	-0.447573	-0.403446	-0.388744	-0.326529	-0.240032
	806.234	-0.451163	-0.405499	-0.389268	-0.32653	-0.237947
	810.528	-0.450914	-0.405017	-0.386602	-0.322872	-0.233409
	814.788	-0.450515	-0.404079	-0.38118	-0.31921	-0.226643
	819.046	-0.457715	-0.412062	-0.385785	-0.326249	-0.231951
	823.334	-0.460318	-0.415826	-0.388344	-0.330069	-0.236087
	827.587	-0.466326	-0.423567	-0.396825	-0.339227	-0.244508
	831.871	-0.468284	-0.427388	-0.400839	-0.342125	-0.247162
	836.121	-0.472676	-0.429828	-0.402579	-0.343547	-0.245277
	840.401	-0.479517	-0.432945	-0.403074	-0.343665	-0.244495
	844.647	-0.484333	-0.434532	-0.403055	-0.343141	-0.244915
	848.89	-0.488465	-0.438234	-0.406007	-0.3458	-0.248372
	853.164	-0.499627	-0.450391	-0.420682	-0.357973	-0.260053
	857.404	-0.508059	-0.460212	-0.432915	-0.368584	-0.271266
	861.674	-0.508466	-0.460798	-0.43425	-0.369268	-0.267235
	865.91	-0.514858	-0.465068	-0.436866	-0.372063	-0.270278
	870.143	-0.517168	-0.466815	-0.436167	-0.372643	-0.270849
	874.407	-0.515493	-0.464109	-0.432494	-0.370422	-0.269277
	878.637	-0.517581	-0.467938	-0.432656	-0.374445	-0.273661
	882.897	-0.517011	-0.468353	-0.431413	-0.374879	-0.275132
	887.122	-0.518914	-0.469972	-0.432529	-0.379053	-0.282172
	891.346	-0.519421	-0.470934	-0.432488	-0.379493	-0.284007
	895.6	-0.524637	-0.475435	-0.43875	-0.385005	-0.28949
	899.82	-0.521237	-0.472116	-0.436031	-0.379453	-0.282246
	904.07	-0.523655	-0.473731	-0.438083	-0.37892	-0.278847
	908.285	-0.525324	-0.470998	-0.43331	-0.373116	-0.269931
	912.499	-0.527186	-0.470435	-0.429128	-0.368103	-0.262569
	916.743	-0.530846	-0.471017	-0.425748	-0.367978	-0.262004
	920.953	-0.537269	-0.475885	-0.424479	-0.369588	-0.264562
	925.161	-0.534624	-0.470019	-0.415542	-0.362251	-0.258692
	929.399	-0.537364	-0.471525	-0.415885	-0.363931	-0.260834
	933.603	-0.53896	-0.472316	-0.416624	-0.365012	-0.261406
	937.837	-0.538918	-0.473557	-0.419381	-0.365112	-0.261027
	942.037	-0.543349	-0.479048	-0.426627	-0.371363	-0.266219
	946.235	-0.542844	-0.478919	-0.427716	-0.370545	-0.262047
	950.463	-0.542571	-0.477943	-0.427659	-0.369139	-0.258525
	954.657	-0.547289	-0.48286	-0.43399	-0.373282	-0.261567
	958.849	-0.549228	-0.485885	-0.437336	-0.376288	-0.263436
	963.071	-0.547802	-0.485097	-0.437175	-0.375089	-0.263139
	967.259	-0.548745	-0.48628	-0.438518	-0.377709	-0.268163
	971.445	-0.548006	-0.484627	-0.436971	-0.378459	-0.270958
	975.661	-0.547778	-0.483598	-0.434795	-0.377154	-0.272331
	979.844	-0.545621	-0.480982	-0.432839	-0.376219	-0.269925
	984.024	-0.546196	-0.482234	-0.434089	-0.375832	-0.269132
	988.234	-0.542763	-0.472364	-0.417718	-0.360669	-0.251121
	992.411	-0.539491	-0.459445	-0.393466	-0.33847	-0.226949
	996.585	-0.537701	-0.453703	-0.38461	-0.330015	-0.216156
	1000.79	-0.535118	-0.455891	-0.391413	-0.335811	-0.221488
	1004.96	-0.535578	-0.471228	-0.423038	-0.363232	-0.25352
	1009.13	-0.538038	-0.484916	-0.446848	-0.385925	-0.279808
	1013.33	-0.537362	-0.488484	-0.455208	-0.392927	-0.287677
	1017.49	-0.536058	-0.485229	-0.450606	-0.388265	-0.279165
	1021.65	-0.535325	-0.48061	-0.444241	-0.381608	-0.27252
	1025.85	-0.531857	-0.475261	-0.436386	-0.375081	-0.266522
	1030.01	-0.532568	-0.47497	-0.437015	-0.375055	-0.268606
	1034.16	-0.530668	-0.473214	-0.435382	-0.373853	-0.269723
	1038.32	-0.526788	-0.467685	-0.430119	-0.368468	-0.263879
	1042.5	-0.527603	-0.468996	-0.429596	-0.368816	-0.263402
	1046.65	-0.527084	-0.470012	-0.430525	-0.368271	-0.261913
	1050.8	-0.523842	-0.467117	-0.429918	-0.364591	-0.254842
	1054.98	-0.524083	-0.46769	-0.432192	-0.363582	-0.252073
	1059.13	-0.519909	-0.462387	-0.426507	-0.355327	-0.241079
	1063.27	-0.525153	-0.465081	-0.428957	-0.357539	-0.24113
	1067.41	-0.524647	-0.463428	-0.424378	-0.353139	-0.236414
	1071.58	-0.528029	-0.464741	-0.422167	-0.352314	-0.234246
	1075.72	-0.529217	-0.462582	-0.414247	-0.347474	-0.228547
	1079.86	-0.53259	-0.463198	-0.408827	-0.346757	-0.227466
	1084.02	-0.532661	-0.463344	-0.403972	-0.346763	-0.230794
	1088.15	-0.534058	-0.464042	-0.404732	-0.349617	-0.238555
	1092.28	-0.535966	-0.469549	-0.414143	-0.3586	-0.250128
	1096.41	-0.537932	-0.476497	-0.428942	-0.369946	-0.265687
	1100.57	-0.534586	-0.477271	-0.437189	-0.372339	-0.265377
	1104.69	-0.536609	-0.482775	-0.449801	-0.379985	-0.270092
	1108.82	-0.535731	-0.483762	-0.453543	-0.378004	-0.263657
	1112.94	-0.533429	-0.477958	-0.447965	-0.36234	-0.235882
	1117.09	-0.532182	-0.471867	-0.440523	-0.343564	-0.204561
	1121.2	-0.527386	-0.4652	-0.436022	-0.33199	-0.184013
	1125.32	-0.529863	-0.473718	-0.450139	-0.34861	-0.206737
	1129.43	-0.535064	-0.489057	-0.473508	-0.382165	-0.256238
	1133.57	-0.534751	-0.497757	-0.487344	-0.405137	-0.292571
	1137.68	-0.535674	-0.502054	-0.493566	-0.415071	-0.307817
	1141.79	-0.535188	-0.502347	-0.494337	-0.415879	-0.309479
	1145.89	-0.53893	-0.503534	-0.49425	-0.416629	-0.31227
	1150.03	-0.537034	-0.499687	-0.489604	-0.412613	-0.307988
	1154.13	-0.536375	-0.497367	-0.48675	-0.410047	-0.303383
	1158.23	-0.535231	-0.495941	-0.483266	-0.406514	-0.299054
	1162.33	-0.533631	-0.492824	-0.476867	-0.399518	-0.292344
	1166.42	-0.531239	-0.48829	-0.469155	-0.392973	-0.285468
	1170.55	-0.532999	-0.489467	-0.469331	-0.398577	-0.291894
	1174.64	-0.535645	-0.496196	-0.477585	-0.411449	-0.311726
	1178.73	-0.533124	-0.497238	-0.480665	-0.41649	-0.319721
	1182.82	-0.530843	-0.495528	-0.478985	-0.417286	-0.323262
	1186.9	-0.531227	-0.494349	-0.476116	-0.415261	-0.321613
	1191.02	-0.526857	-0.486579	-0.462928	-0.404402	-0.309322
	1195.1	-0.526105	-0.479746	-0.449366	-0.393145	-0.297126
	1199.18	-0.523985	-0.47284	-0.435085	-0.38174	-0.283617
	1203.26	-0.526638	-0.472354	-0.431288	-0.379378	-0.28276
	1207.34	-0.524517	-0.468242	-0.42528	-0.372718	-0.277161
	1211.44	-0.523596	-0.464718	-0.420164	-0.366504	-0.268883
	1215.52	-0.523169	-0.45753	-0.409194	-0.355267	-0.256911
	1219.59	-0.518858	-0.446648	-0.390754	-0.338756	-0.238819
	1223.66	-0.520013	-0.440677	-0.376952	-0.328036	-0.226876
	1227.72	-0.519882	-0.434049	-0.365236	-0.317088	-0.216364
	1231.79	-0.514674	-0.425006	-0.352056	-0.30324	-0.200488
	1235.88	-0.514971	-0.422445	-0.346308	-0.29826	-0.194184
	1239.95	-0.517543	-0.4253	-0.347157	-0.3	-0.192962
	1244.01	-0.515491	-0.421819	-0.342041	-0.294555	-0.18477
	1248.06	-0.518911	-0.425869	-0.344452	-0.298069	-0.184651
	1252.12	-0.517298	-0.426841	-0.347241	-0.298591	-0.183686
	1256.17	-0.515459	-0.426583	-0.350641	-0.299968	-0.183041
	1260.23	-0.517735	-0.432916	-0.360823	-0.307628	-0.190364
	1264.31	-0.520629	-0.439344	-0.371546	-0.317999	-0.200234
	1268.36	-0.516216	-0.437675	-0.373634	-0.317917	-0.202678
	1272.4	-0.517581	-0.441074	-0.380297	-0.324372	-0.212406
	1276.45	-0.518208	-0.440254	-0.380869	-0.324033	-0.213119
	1280.49	-0.517597	-0.437161	-0.375198	-0.317362	-0.20424
	1284.53	-0.514498	-0.429619	-0.362518	-0.303347	-0.184492
	1288.57	-0.514808	-0.422623	-0.35122	-0.287011	-0.159582
	1292.64	-0.51548	-0.416904	-0.339335	-0.268356	-0.131933
	1296.68	-0.513998	-0.409284	-0.326064	-0.251797	-0.104806
	1300.71	-0.512819	-0.406253	-0.321078	-0.243258	-0.0909988
	1304.74	-0.510155	-0.401898	-0.31628	-0.237536	-0.0885317
	1308.77	-0.507532	-0.3976	-0.312151	-0.236581	-0.0928005
	1312.8	-0.506486	-0.399375	-0.313488	-0.24837	-0.11551
	1316.83	-0.503222	-0.399857	-0.313258	-0.258275	-0.135533
	1320.85	-0.504636	-0.405008	-0.316573	-0.269208	-0.15454
	1324.88	-0.502123	-0.402537	-0.309499	-0.267538	-0.15571
	1328.93	-0.502405	-0.400384	-0.301821	-0.262961	-0.152079
	1332.95	-0.498567	-0.394467	-0.292455	-0.254674	-0.142387
	1336.96	-0.495318	-0.395639	-0.298137	-0.259073	-0.147774
	1340.98	-0.495308	-0.406841	-0.321302	-0.278805	-0.171325
	1344.99	-0.497102	-0.420981	-0.350438	-0.301777	-0.193887
	1349	-0.499512	-0.432471	-0.378298	-0.320953	-0.214973
	1353.01	-0.503226	-0.442765	-0.397854	-0.335414	-0.229713
	1357.02	-0.507331	-0.451569	-0.410996	-0.346785	-0.243134
	1361.03	-0.509596	-0.456769	-0.416315	-0.354985	-0.252654
	1365.03	-0.510129	-0.461623	-0.418202	-0.364849	-0.264614
	1369.04	-0.51608	-0.472279	-0.425985	-0.379289	-0.285377
	1373.04	-0.51861	-0.475476	-0.430487	-0.386536	-0.29558
	1377.04	-0.521705	-0.479274	-0.440162	-0.392495	-0.301944
	1381.06	-0.520803	-0.477668	-0.445688	-0.391773	-0.301372
	1385.06	-0.519961	-0.475095	-0.446332	-0.387367	-0.295386
	1389.05	-0.51909	-0.472743	-0.445498	-0.382877	-0.289373
	1393.04	-0.517074	-0.470011	-0.443518	-0.380861	-0.288515
	1397.03	-0.512831	-0.467014	-0.439427	-0.377871	-0.286142
	1401.02	-0.512226	-0.46544	-0.436995	-0.37798	-0.288775
	1405.01	-0.51325	-0.466118	-0.434847	-0.380572	-0.292593
	1408.99	-0.510997	-0.463138	-0.42641	-0.375893	-0.289401
	1412.97	-0.502778	-0.452663	-0.412786	-0.363076	-0.275208
	1416.95	-0.503621	-0.451263	-0.410676	-0.358673	-0.263364
	1420.93	-0.503234	-0.446786	-0.407301	-0.3456	-0.237249
	1424.91	-0.505781	-0.441969	-0.405178	-0.32829	-0.200403
	1428.89	-0.508105	-0.431783	-0.391063	-0.300307	-0.149996
	1432.86	-0.504473	-0.413937	-0.360706	-0.266541	-0.100156
	1436.83	-0.504595	-0.400947	-0.333363	-0.245309	-0.0777233
	1440.8	-0.49919	-0.386948	-0.306635	-0.227695	-0.0645467
	1444.77	-0.498596	-0.385055	-0.300561	-0.228418	-0.0762213
	1448.74	-0.499043	-0.39008	-0.309066	-0.237636	-0.0904155
	1452.7	-0.499012	-0.397485	-0.323972	-0.253014	-0.112051
	1456.66	-0.506351	-0.414521	-0.351001	-0.282171	-0.151777
	1460.62	-0.50836	-0.427962	-0.374765	-0.306988	-0.185403
	1464.58	-0.51616	-0.44872	-0.408717	-0.342854	-0.232235
	1468.54	-0.52268	-0.465244	-0.435554	-0.371164	-0.272514
	1472.5	-0.531302	-0.480695	-0.458361	-0.39666	-0.308804
	1476.45	-0.530891	-0.485903	-0.465888	-0.408541	-0.328248
	1480.4	-0.532499	-0.494312	-0.474242	-0.422908	-0.348035
	1484.35	-0.532066	-0.503009	-0.486148	-0.437639	-0.366941
	1488.3	-0.535869	-0.517182	-0.506464	-0.45717	-0.385461
	1492.25	-0.534755	-0.524814	-0.524446	-0.470512	-0.399852
	1496.19	-0.535426	-0.530673	-0.539729	-0.481265	-0.411169
	1500.13	-0.53521	-0.533787	-0.54646	-0.48674	-0.417574
	1504.08	-0.535261	-0.535358	-0.549399	-0.490182	-0.420276
	1508.01	-0.529341	-0.530405	-0.545662	-0.486267	-0.417937
	1511.95	-0.53077	-0.532924	-0.550454	-0.489104	-0.419553
	1515.89	-0.526687	-0.52982	-0.551245	-0.486157	-0.415106
	1519.82	-0.526706	-0.52887	-0.553941	-0.485399	-0.413933
	1523.75	-0.528744	-0.530954	-0.556515	-0.487314	-0.415426
	1527.68	-0.523175	-0.5249	-0.550747	-0.48008	-0.406865
	1531.61	-0.519738	-0.520446	-0.545079	-0.472417	-0.399355
	1535.51	-0.518021	-0.517472	-0.542401	-0.46882	-0.394053
	1539.44	-0.515648	-0.514083	-0.537109	-0.462253	-0.386307
	1543.36	-0.510446	-0.506176	-0.528165	-0.451178	-0.373003
	1547.28	-0.506474	-0.499218	-0.519483	-0.440231	-0.360204
	1551.2	-0.501305	-0.491954	-0.510627	-0.429477	-0.346444
	1555.12	-0.495708	-0.482947	-0.501464	-0.418366	-0.334292
	1559.03	-0.495234	-0.479052	-0.493884	-0.410933	-0.327446
	1562.95	-0.492238	-0.470908	-0.47922	-0.397061	-0.309529
	1566.86	-0.490157	-0.462731	-0.461892	-0.381113	-0.290723
	1570.77	-0.486335	-0.454439	-0.446363	-0.363386	-0.263926
	1574.68	-0.479769	-0.447489	-0.436956	-0.345795	-0.235642
	1578.59	-0.473032	-0.442026	-0.436072	-0.335815	-0.216298
	1582.5	-0.468753	-0.443331	-0.44507	-0.341019	-0.223106
	1586.37	-0.466857	-0.447119	-0.455284	-0.355927	-0.248682
	1590.27	-0.463216	-0.448572	-0.45952	-0.370742	-0.276194
	1594.17	-0.456001	-0.442025	-0.450818	-0.372079	-0.284995
	1598.07	-0.451268	-0.435573	-0.440981	-0.369756	-0.28943
	1601.97	-0.441968	-0.424687	-0.42822	-0.360908	-0.282175
	1605.86	-0.440285	-0.422455	-0.423983	-0.359088	-0.283613
	1609.76	-0.436292	-0.418349	-0.418657	-0.354848	-0.280547
	1613.65	-0.425535	-0.406821	-0.407025	-0.342215	-0.268008
	1617.51	-0.426301	-0.408029	-0.40843	-0.343368	-0.269059
	1621.4	-0.41822	-0.400783	-0.401382	-0.336114	-0.260574
	1625.28	-0.41783	-0.398179	-0.39656	-0.332209	-0.254284
	1629.17	-0.415492	-0.391096	-0.383421	-0.319342	-0.238801
	1633.05	-0.413296	-0.382642	-0.368278	-0.304883	-0.22108
	1636.93	-0.409075	-0.370558	-0.347409	-0.28556	-0.19756
	1640.81	-0.406026	-0.357051	-0.32276	-0.262655	-0.169
	1644.69	-0.404649	-0.345728	-0.299445	-0.239732	-0.137797
	1648.54	-0.406276	-0.337145	-0.281212	-0.219954	-0.106865
	1652.41	-0.403758	-0.327838	-0.265605	-0.202818	-0.0838655
	1656.28	-0.410294	-0.333263	-0.267212	-0.207087	-0.0862389
	1660.15	-0.412848	-0.33812	-0.274233	-0.219501	-0.101344
	1664.02	-0.416605	-0.348871	-0.289676	-0.240359	-0.130394
	1667.89	-0.428988	-0.369878	-0.315154	-0.27245	-0.174142
	1671.73	-0.436974	-0.387917	-0.340307	-0.301608	-0.213842
	1675.59	-0.446895	-0.40817	-0.371379	-0.334333	-0.257469
	1679.45	-0.458129	-0.428981	-0.403458	-0.364973	-0.29649
	1683.31	-0.465837	-0.447188	-0.433103	-0.391219	-0.324833
	1687.17	-0.472182	-0.462233	-0.459493	-0.413043	-0.349922
	1691	-0.480989	-0.478009	-0.48606	-0.434729	-0.372824
	1694.85	-0.488716	-0.492647	-0.51058	-0.45495	-0.394502
	1698.71	-0.495859	-0.504659	-0.530823	-0.471792	-0.412307
	1702.56	-0.501884	-0.515668	-0.547799	-0.485146	-0.426533
	1706.41	-0.508972	-0.525713	-0.562373	-0.496955	-0.437211
	1710.26	-0.515105	-0.534031	-0.574239	-0.507053	-0.446701
	1714.07	-0.520246	-0.540484	-0.583634	-0.513962	-0.452512
	1717.92	-0.523506	-0.545166	-0.590585	-0.518351	-0.45735
	1721.76	-0.526449	-0.547781	-0.596533	-0.522447	-0.460026
	1725.6	-0.53089	-0.554577	-0.603304	-0.529018	-0.465749
	1729.41	-0.535243	-0.56013	-0.610097	-0.535073	-0.470259
	1733.25	-0.537058	-0.563703	-0.614202	-0.538719	-0.474718
	1737.09	-0.539185	-0.565776	-0.617917	-0.542453	-0.478865
	1740.92	-0.543512	-0.570818	-0.622307	-0.547699	-0.48569
	1744.76	-0.546508	-0.573541	-0.62539	-0.551874	-0.491228
	1748.56	-0.54895	-0.576725	-0.628713	-0.556058	-0.4967
	1752.39	-0.549163	-0.577949	-0.631475	-0.558503	-0.500329
	1756.22	-0.547049	-0.577052	-0.630974	-0.557779	-0.500345
	1760.04	-0.5481	-0.578039	-0.632655	-0.559747	-0.501948
	1763.84	-0.54928	-0.578709	-0.634495	-0.562236	-0.504609
	1767.66	-0.553928	-0.584412	-0.639561	-0.56757	-0.509982
	1771.48	-0.554033	-0.584832	-0.63932	-0.567413	-0.511268
	1775.3	-0.554368	-0.584782	-0.639767	-0.568085	-0.510905
	1779.09	-0.553797	-0.584974	-0.640777	-0.567828	-0.510828
	1782.9	-0.555029	-0.58649	-0.641706	-0.569206	-0.513235
	1786.72	-0.556359	-0.587476	-0.64295	-0.570444	-0.513149
	1790.5	-0.556581	-0.588324	-0.643501	-0.57138	-0.514816
	1794.31	-0.555935	-0.587468	-0.643108	-0.569908	-0.513161
	1798.12	-0.559377	-0.590728	-0.646556	-0.573843	-0.51782
	1801.93	-0.558867	-0.590651	-0.646794	-0.573661	-0.5151
	1805.71	-0.561229	-0.592159	-0.648085	-0.575533	-0.517919
	1809.51	-0.560194	-0.591927	-0.647766	-0.57507	-0.518618
	1813.31	-0.560634	-0.592366	-0.64881	-0.575251	-0.518229
	1817.08	-0.563322	-0.595255	-0.651404	-0.579061	-0.521245
	1820.88	-0.564548	-0.596324	-0.652037	-0.579836	-0.522541
	1824.68	-0.564251	-0.595855	-0.652163	-0.57893	-0.522646
	1828.47	-0.56753	-0.599246	-0.655149	-0.582201	-0.526044
	1832.24	-0.568068	-0.599693	-0.655602	-0.583099	-0.526037
	1836.03	-0.567466	-0.598428	-0.655419	-0.581976	-0.52604
	1839.82	-0.566429	-0.598519	-0.653747	-0.581084	-0.524602
	1843.58	-0.567841	-0.600384	-0.655871	-0.58329	-0.527263
	1847.37	-0.566198	-0.598091	-0.653916	-0.581509	-0.525421
	1851.16	-0.567982	-0.599789	-0.655619	-0.583676	-0.527691
	1854.91	-0.56467	-0.595683	-0.653579	-0.58029	-0.523224
	1858.69	-0.565706	-0.597459	-0.654514	-0.580672	-0.523515
	1862.47	-0.565865	-0.596931	-0.654543	-0.579685	-0.521621
	1866.22	-0.567026	-0.598979	-0.65488	-0.580874	-0.521678
	1870	-0.566161	-0.597577	-0.653813	-0.578136	-0.519293
	1873.78	-0.568019	-0.599028	-0.655109	-0.579393	-0.520283
	1877.52	-0.566751	-0.597536	-0.653874	-0.579526	-0.519952
	1881.29	-0.564103	-0.596566	-0.653596	-0.578381	-0.518652
	1885.06	-0.564572	-0.596612	-0.653598	-0.578838	-0.520144
	1888.8	-0.565064	-0.597354	-0.654354	-0.580233	-0.523088
	1892.57	-0.56143	-0.594105	-0.652124	-0.577626	-0.51923
	1896.34	-0.563767	-0.595607	-0.652597	-0.578461	-0.520917
	1900.07	-0.563073	-0.594909	-0.652528	-0.578116	-0.520312
	1903.83	-0.562999	-0.59579	-0.652864	-0.57865	-0.521001
	1907.56	-0.5621	-0.594565	-0.652198	-0.577012	-0.519487
	1911.32	-0.558745	-0.591029	-0.648713	-0.572974	-0.513835
	1915.08	-0.558439	-0.590759	-0.648209	-0.572958	-0.513616
	1918.81	-0.558098	-0.590727	-0.648551	-0.572908	-0.513687
	1922.56	-0.562361	-0.594992	-0.651816	-0.576823	-0.518903
	1926.28	-0.562666	-0.5948	-0.652157	-0.577607	-0.519461
	1930.04	-0.561746	-0.59433	-0.651251	-0.577123	-0.519405
	1933.78	-0.562564	-0.594694	-0.65222	-0.578208	-0.520346
	1937.5	-0.562416	-0.594412	-0.652863	-0.578217	-0.52008
	1941.25	-0.56198	-0.594202	-0.652238	-0.576997	-0.519401
	1944.96	-0.563817	-0.595712	-0.652371	-0.578882	-0.520225
	1948.71	-0.559692	-0.592262	-0.649633	-0.575004	-0.517565
	1952.45	-0.559475	-0.591877	-0.650169	-0.574229	-0.515926
	1956.16	-0.556914	-0.589422	-0.64824	-0.572059	-0.512762
	1959.89	-0.561203	-0.593531	-0.651261	-0.576475	-0.517299
	1963.6	-0.559519	-0.591032	-0.649381	-0.573353	-0.514813
	1967.34	-0.561222	-0.593439	-0.650374	-0.574883	-0.515606
	1971.04	-0.556575	-0.589297	-0.646717	-0.570208	-0.510067
	1974.77	-0.558001	-0.590434	-0.647886	-0.570844	-0.510848
	1978.5	-0.553459	-0.585969	-0.642991	-0.566322	-0.504912
	1982.2	-0.552257	-0.585821	-0.643743	-0.566282	-0.505562
	1985.92	-0.550524	-0.583831	-0.642673	-0.565247	-0.50431
	1989.62	-0.547802	-0.581338	-0.640882	-0.562916	-0.502087
	1993.34	-0.549687	-0.582872	-0.641552	-0.564721	-0.503376
	1997.04	-0.548802	-0.581211	-0.639589	-0.562415	-0.501594
	2000.75	-0.54947	-0.581535	-0.640097	-0.563375	-0.503786
	2004.44	-0.548774	-0.581027	-0.640031	-0.562546	-0.50301
	2008.16	-0.544806	-0.5777	-0.636862	-0.559236	-0.498093
	2011.85	-0.541929	-0.575379	-0.634345	-0.556682	-0.49546
	2015.56	-0.541848	-0.575175	-0.634367	-0.556268	-0.494665
	2019.24	-0.537915	-0.571289	-0.63124	-0.553018	-0.492309
	2022.95	-0.540802	-0.574351	-0.63442	-0.55632	-0.494189
	2026.66	-0.540405	-0.574696	-0.634142	-0.555108	-0.494806
	2030.34	-0.538596	-0.572221	-0.631856	-0.553594	-0.493023
	2034.04	-0.538938	-0.572063	-0.631463	-0.553464	-0.493392
	2037.72	-0.535582	-0.569494	-0.628719	-0.549249	-0.488507
	2041.42	-0.534977	-0.568213	-0.627541	-0.548139	-0.48661
	2045.09	-0.532536	-0.566143	-0.625763	-0.545523	-0.483609
	2048.79	-0.534143	-0.567638	-0.627201	-0.546466	-0.483497
	2052.46	-0.534865	-0.568426	-0.627698	-0.545548	-0.481643
	2056.12	-0.537823	-0.569761	-0.629404	-0.547873	-0.48195
	2059.82	-0.535041	-0.566954	-0.626292	-0.544113	-0.478478
	2063.48	-0.533628	-0.565407	-0.62489	-0.542534	-0.478061
	2067.17	-0.531857	-0.564551	-0.623787	-0.541334	-0.475938
	2070.83	-0.531397	-0.563752	-0.62337	-0.541761	-0.47729
	2074.52	-0.530296	-0.563423	-0.623367	-0.542299	-0.478008
	2078.18	-0.531711	-0.564347	-0.623999	-0.543595	-0.478799
	2081.86	-0.53388	-0.567252	-0.625804	-0.545616	-0.482412
	2085.51	-0.532142	-0.565137	-0.624049	-0.543149	-0.479306
	2089.19	-0.530265	-0.56397	-0.62266	-0.541205	-0.477354
	2092.84	-0.53332	-0.565115	-0.624384	-0.542404	-0.478443
	2096.52	-0.530311	-0.562334	-0.622146	-0.540413	-0.475458
	2100.17	-0.530355	-0.562916	-0.622571	-0.540852	-0.476525
	2103.82	-0.529322	-0.561271	-0.621812	-0.538789	-0.47447
	2107.49	-0.530899	-0.563169	-0.622286	-0.539773	-0.474157
	2111.13	-0.528336	-0.561144	-0.620028	-0.537123	-0.472107
	2114.8	-0.527276	-0.560561	-0.619685	-0.536925	-0.471444
	2118.44	-0.52323	-0.5565	-0.615952	-0.533482	-0.465511
	2122.11	-0.52663	-0.559355	-0.618878	-0.536747	-0.470635
	2125.74	-0.526305	-0.559594	-0.619839	-0.536532	-0.470689
	2129.38	-0.52357	-0.557231	-0.617192	-0.533542	-0.467704
	2133.04	-0.52725	-0.559923	-0.61951	-0.536188	-0.469979
	2136.67	-0.52569	-0.558834	-0.618059	-0.534125	-0.465805
	2140.33	-0.526915	-0.559125	-0.617995	-0.534051	-0.466137
	2143.96	-0.527348	-0.559388	-0.618334	-0.534876	-0.46661
	2147.59	-0.527947	-0.56009	-0.619328	-0.534777	-0.466939
	2151.24	-0.532363	-0.564114	-0.622974	-0.539423	-0.472087
	2154.86	-0.531714	-0.563886	-0.622968	-0.53912	-0.472195
	2158.51	-0.53016	-0.562133	-0.621641	-0.538071	-0.470721
	2162.13	-0.533801	-0.565105	-0.623926	-0.540835	-0.47508
	2165.75	-0.537216	-0.568205	-0.626243	-0.543916	-0.477528
	2169.4	-0.533515	-0.56428	-0.622838	-0.539435	-0.472391
	2173.01	-0.53257	-0.564541	-0.62382	-0.538668	-0.471529
	2176.63	-0.533076	-0.564388	-0.624625	-0.539984	-0.47072
	2180.27	-0.535466	-0.566836	-0.626255	-0.54078	-0.471529
	2183.88	-0.533905	-0.56446	-0.623326	-0.537469	-0.468581
	2187.52	-0.534082	-0.564826	-0.623617	-0.537963	-0.468316
	2191.13	-0.533302	-0.563478	-0.623257	-0.537084	-0.467119
	2194.73	-0.53633	-0.566795	-0.625365	-0.539634	-0.470511
	2198.37	-0.537596	-0.568229	-0.625941	-0.541369	-0.471547
	2201.97	-0.536126	-0.567217	-0.626418	-0.540292	-0.471339
	2205.57	-0.53973	-0.570172	-0.628426	-0.543318	-0.474849
	2209.2	-0.539322	-0.569802	-0.627905	-0.542904	-0.473374
	2212.8	-0.539426	-0.569635	-0.627329	-0.54237	-0.472767
	2216.4	-0.5409	-0.571326	-0.629547	-0.543432	-0.473503
	2220.02	-0.541415	-0.571867	-0.630137	-0.543774	-0.473334
	2223.61	-0.541896	-0.571992	-0.630493	-0.543937	-0.473237
	2227.21	-0.539971	-0.570155	-0.629444	-0.541708	-0.469898
	2230.83	-0.540507	-0.570627	-0.630088	-0.542606	-0.471537
	2234.42	-0.543579	-0.573718	-0.632027	-0.545666	-0.475275
	2238	-0.542571	-0.573052	-0.631724	-0.544332	-0.47187
	2241.59	-0.544167	-0.573598	-0.633555	-0.544884	-0.473823
	2245.2	-0.546982	-0.576237	-0.635192	-0.547596	-0.475276
	2248.79	-0.543217	-0.57331	-0.631548	-0.54353	-0.472235
	2252.37	-0.545377	-0.574623	-0.633565	-0.54567	-0.472659
	2255.98	-0.546896	-0.576678	-0.634925	-0.546807	-0.474444
	2259.55	-0.546502	-0.576057	-0.634357	-0.545627	-0.473455
	2263.13	-0.548899	-0.578179	-0.635698	-0.547537	-0.474813
	2266.71	-0.549714	-0.579232	-0.636769	-0.549064	-0.474861
	2270.31	-0.55206	-0.581071	-0.639133	-0.550639	-0.477096
	2273.88	-0.548789	-0.577612	-0.636567	-0.547457	-0.474523
	2277.45	-0.551176	-0.580094	-0.638442	-0.549933	-0.477098
	2281.02	-0.551959	-0.580353	-0.638416	-0.549639	-0.476707
	2284.62	-0.555426	-0.583688	-0.64198	-0.552837	-0.481407
	2288.18	-0.553344	-0.581969	-0.640796	-0.550466	-0.476731
	2291.75	-0.551321	-0.579595	-0.638503	-0.547946	-0.47418
	2295.31	-0.553866	-0.582307	-0.640587	-0.551001	-0.476075
	2298.9	-0.556765	-0.585351	-0.642804	-0.553451	-0.480719
	2302.46	-0.55772	-0.586163	-0.643301	-0.555231	-0.482486
	2306.02	-0.559119	-0.587855	-0.644932	-0.557138	-0.484962
	2309.58	-0.558421	-0.587309	-0.644238	-0.557177	-0.484656
	2313.16	-0.557278	-0.58622	-0.642419	-0.55548	-0.484499
	2316.72	-0.557721	-0.585447	-0.642687	-0.555464	-0.483587
	2320.27	-0.557446	-0.585419	-0.642401	-0.554325	-0.481617
	2323.82	-0.555146	-0.583498	-0.641389	-0.551876	-0.478372
	2327.4	-0.556925	-0.584531	-0.641836	-0.552707	-0.477263
	2330.94	-0.559577	-0.586221	-0.64331	-0.554054	-0.479988
	2334.49	-0.560653	-0.588104	-0.645198	-0.555642	-0.481132
	2338.04	-0.558644	-0.58717	-0.644275	-0.554977	-0.480922
	2341.58	-0.557007	-0.585301	-0.643798	-0.55434	-0.4814
	2345.15	-0.557162	-0.586495	-0.644638	-0.556346	-0.484814
	2348.69	-0.558953	-0.587863	-0.646177	-0.558774	-0.486275
	2352.23	-0.560207	-0.589321	-0.647055	-0.560181	-0.48881
	2355.77	-0.560445	-0.58927	-0.647026	-0.560493	-0.489622
	2359.3	-0.557863	-0.587027	-0.644906	-0.559109	-0.488596
	2362.84	-0.556618	-0.585359	-0.644678	-0.557534	-0.487106
	2366.4	-0.556688	-0.586031	-0.645577	-0.558236	-0.487875
	2369.93	-0.555192	-0.585014	-0.644371	-0.557295	-0.486384
	2373.46	-0.55175	-0.581613	-0.640723	-0.554132	-0.484078
	2376.99	-0.551943	-0.581064	-0.640287	-0.553865	-0.485063
	2380.51	-0.559192	-0.589187	-0.647153	-0.562083	-0.493441
	2384.04	-0.561576	-0.590568	-0.648479	-0.564565	-0.498113
	2387.59	-0.561325	-0.590713	-0.649291	-0.565575	-0.498279
	2391.11	-0.560608	-0.590597	-0.649089	-0.565185	-0.49845
	2394.63	-0.559131	-0.589266	-0.647856	-0.564839	-0.49851
	2398.15	-0.559463	-0.589698	-0.649109	-0.565789	-0.498771
	2401.67	-0.563766	-0.593184	-0.651325	-0.568898	-0.503455
	2405.19	-0.560349	-0.589596	-0.648355	-0.565283	-0.499667
	2408.7	-0.55685	-0.586632	-0.645775	-0.56201	-0.495985
	2412.22	-0.55435	-0.584861	-0.64526	-0.561127	-0.494135
	2415.75	-0.555576	-0.585999	-0.64535	-0.56091	-0.493876
	2419.27	-0.562276	-0.591782	-0.649978	-0.56633	-0.500701
	2422.77	-0.561119	-0.59131	-0.648617	-0.565013	-0.49851
	2426.28	-0.56294	-0.593103	-0.65035	-0.566769	-0.500915
	2429.79	-0.561065	-0.590342	-0.649345	-0.564038	-0.496471
	2433.29	-0.558369	-0.587395	-0.646489	-0.561696	-0.493269
	2436.8	-0.560274	-0.589734	-0.648063	-0.563454	-0.495179
	2440.3	-0.560641	-0.589793	-0.647831	-0.562928	-0.494906
	2443.8	-0.561064	-0.58987	-0.6479	-0.5636	-0.496439
	2447.3	-0.558956	-0.588138	-0.647082	-0.56273	-0.494886
	2450.79	-0.558429	-0.587639	-0.647245	-0.562767	-0.495391
	2454.31	-0.561754	-0.590454	-0.650149	-0.566385	-0.500535
	2457.81	-0.560709	-0.5898	-0.64853	-0.565424	-0.498427
	2461.3	-0.559004	-0.587606	-0.647146	-0.563967	-0.497122
	2464.79	-0.561203	-0.590552	-0.649466	-0.566281	-0.498984
	2468.28	-0.560486	-0.589389	-0.648002	-0.564008	-0.496876
	2471.77	-0.560118	-0.588787	-0.647368	-0.563308	-0.496811
	2475.26	-0.559503	-0.588108	-0.646098	-0.563097	-0.497155
	2478.74	-0.559329	-0.588216	-0.646378	-0.563318	-0.495531
	2482.23	-0.558062	-0.586056	-0.645007	-0.562198	-0.495754
	2485.71	-0.55988	-0.588969	-0.647451	-0.564471	-0.498292
	2489.19	-0.558133	-0.587325	-0.645285	-0.562644	-0.49743
	2492.67	-0.560502	-0.588658	-0.646392	-0.563341	-0.498083
	2496.14	-0.562827	-0.591145	-0.6478	-0.566672	-0.501361
	2499.62	-0.563526	-0.591512	-0.64841	-0.566842	-0.502423
	2503.1	-0.562005	-0.589787	-0.646483	-0.565364	-0.498486
	2506.57	-0.562837	-0.590436	-0.647291	-0.566123	-0.500265
	2510.04	-0.563847	-0.59149	-0.647238	-0.566183	-0.500531
	2513.51	-0.562911	-0.591672	-0.646974	-0.56518	-0.499292
	2516.98	-0.566018	-0.593635	-0.649302	-0.567539	-0.501814
	2520.45	-0.563696	-0.590911	-0.646635	-0.565521	-0.499174
	2523.91	-0.564225	-0.591566	-0.646565	-0.565219	-0.499819
	2527.38	-0.564331	-0.590164	-0.646005	-0.56526	-0.499859
	2530.84	-0.564865	-0.591534	-0.646048	-0.565595	-0.500192
	2534.3	-0.566855	-0.592327	-0.647239	-0.566922	-0.500479
	2537.76	-0.570157	-0.595793	-0.649405	-0.570577	-0.504095
	2541.22	-0.570787	-0.595533	-0.648752	-0.569875	-0.502527
	2544.68	-0.573451	-0.597167	-0.64914	-0.571122	-0.507184
	2548.13	-0.569109	-0.592198	-0.644257	-0.565475	-0.501426
	2551.59	-0.569662	-0.592318	-0.644066	-0.565533	-0.500029
	2555.04	-0.57112	-0.593566	-0.64362	-0.566152	-0.502032
	2558.49	-0.573633	-0.594812	-0.643547	-0.567109	-0.502183
	2561.94	-0.571631	-0.593182	-0.641508	-0.564783	-0.50091
	2565.39	-0.570552	-0.591389	-0.63973	-0.563107	-0.499156
	2568.84	-0.569962	-0.59052	-0.638767	-0.562093	-0.498631
	2572.28	-0.567861	-0.588497	-0.63707	-0.560282	-0.495142
	2575.73	-0.570839	-0.591127	-0.639046	-0.562952	-0.498905
	2579.17	-0.571107	-0.591257	-0.639012	-0.563842	-0.501177
	2582.59	-0.571459	-0.592267	-0.640908	-0.564293	-0.50201
	2586.03	-0.569668	-0.590342	-0.63936	-0.56315	-0.499432
	2589.46	-0.567883	-0.589293	-0.638748	-0.561957	-0.498015
	2592.9	-0.570446	-0.592323	-0.641389	-0.565875	-0.502397
	2596.34	-0.569481	-0.591432	-0.640992	-0.564954	-0.501168
	2599.77	-0.569535	-0.591583	-0.641954	-0.564605	-0.500502
	2603.2	-0.569905	-0.592353	-0.642898	-0.56586	-0.501041
	2606.63	-0.568622	-0.591219	-0.641516	-0.564435	-0.499754
	2610.06	-0.567941	-0.590264	-0.640342	-0.563724	-0.498962
	2613.49	-0.566043	-0.588445	-0.639109	-0.561539	-0.497841
	2616.89	-0.563967	-0.586139	-0.637331	-0.559021	-0.49398
	2620.32	-0.565296	-0.58662	-0.636826	-0.558982	-0.493966
	2623.74	-0.563898	-0.585397	-0.6349	-0.557076	-0.492093
	2627.16	-0.568845	-0.589982	-0.638973	-0.562022	-0.497031
	2630.58	-0.570049	-0.591316	-0.63921	-0.562911	-0.499004
	2634	-0.56737	-0.588272	-0.637055	-0.559656	-0.494752
	2637.42	-0.565843	-0.586302	-0.636356	-0.558032	-0.491684
	2640.84	-0.565446	-0.585797	-0.635003	-0.557205	-0.490231
	2644.23	-0.564669	-0.584567	-0.633608	-0.55578	-0.489627
	2647.64	-0.563159	-0.58282	-0.630984	-0.553838	-0.487161
	2651.05	-0.562576	-0.582249	-0.630374	-0.552482	-0.485377
	2654.46	-0.562104	-0.581456	-0.630211	-0.551715	-0.482436
	2657.87	-0.562849	-0.581808	-0.630668	-0.55141	-0.481996
	2661.28	-0.561149	-0.580169	-0.628371	-0.549673	-0.480527
	2664.66	-0.560249	-0.579243	-0.627224	-0.547384	-0.477496
	2668.07	-0.559286	-0.578553	-0.626598	-0.546718	-0.475588
	2671.47	-0.560469	-0.579138	-0.626779	-0.54719	-0.477018
	2674.87	-0.561279	-0.580065	-0.627411	-0.547888	-0.477799
	2678.28	-0.559958	-0.578403	-0.625614	-0.545818	-0.476061
	2681.67	-0.555732	-0.573073	-0.621225	-0.540464	-0.470122
	2685.05	-0.556879	-0.57364	-0.620703	-0.540515	-0.470494
	2688.44	-0.557187	-0.574137	-0.620705	-0.540212	-0.46926
	2691.84	-0.554683	-0.572123	-0.618725	-0.537811	-0.466696
	2695.23	-0.553531	-0.57059	-0.617334	-0.535915	-0.464576
	2698.62	-0.552753	-0.568564	-0.616478	-0.533797	-0.4604
	2701.99	-0.555137	-0.570395	-0.617138	-0.534006	-0.459893
	2705.38	-0.552559	-0.56678	-0.612359	-0.528686	-0.451322
	2708.77	-0.552661	-0.565621	-0.610168	-0.525278	-0.445262
	2712.15	-0.55457	-0.565512	-0.609791	-0.523131	-0.441098
	2715.51	-0.548292	-0.557307	-0.60104	-0.512913	-0.427933
	2718.9	-0.549962	-0.557721	-0.599297	-0.512001	-0.426371
	2722.28	-0.54755	-0.553512	-0.594903	-0.506839	-0.419871
	2725.66	-0.547432	-0.552251	-0.591277	-0.504983	-0.419592
	2729.02	-0.545493	-0.549614	-0.586449	-0.501046	-0.416018
	2732.39	-0.542844	-0.547384	-0.583547	-0.499183	-0.416429
	2735.77	-0.543129	-0.548251	-0.584645	-0.50181	-0.420204
	2739.15	-0.542311	-0.548148	-0.584267	-0.50326	-0.423169
	2742.49	-0.541538	-0.547856	-0.583186	-0.505139	-0.427719
	2745.87	-0.540972	-0.547679	-0.581695	-0.505984	-0.431493
	2749.24	-0.539924	-0.547058	-0.581222	-0.506054	-0.433835
	2752.61	-0.541551	-0.549294	-0.582897	-0.50908	-0.436899
	2755.95	-0.540277	-0.549014	-0.582983	-0.508908	-0.437582
	2759.32	-0.540105	-0.549493	-0.584298	-0.510704	-0.439272
	2762.68	-0.539364	-0.548873	-0.584376	-0.510238	-0.440014
	2766.02	-0.537896	-0.547614	-0.582537	-0.509986	-0.439591
	2769.38	-0.540413	-0.549996	-0.584591	-0.513023	-0.443113
	2772.75	-0.537295	-0.546709	-0.581711	-0.510625	-0.442048
	2776.11	-0.53682	-0.546923	-0.584137	-0.512075	-0.444167
	2779.44	-0.537009	-0.548629	-0.585406	-0.513965	-0.446804
	2782.8	-0.537126	-0.548958	-0.586388	-0.514581	-0.447988
	2786.15	-0.537694	-0.548835	-0.587329	-0.514725	-0.44838
	2789.48	-0.536531	-0.548391	-0.587665	-0.514726	-0.447568
	2792.83	-0.535254	-0.547063	-0.585572	-0.512313	-0.445794
	2796.19	-0.537095	-0.547854	-0.586974	-0.512902	-0.444555
	2799.51	-0.531772	-0.542308	-0.581994	-0.505969	-0.435486
	2802.86	-0.531351	-0.540708	-0.580831	-0.504255	-0.433376
	2806.21	-0.53029	-0.539573	-0.57893	-0.50135	-0.430573
	2809.53	-0.528911	-0.536914	-0.575258	-0.497236	-0.422419
	2812.87	-0.53168	-0.538156	-0.576617	-0.497306	-0.420275
	2816.21	-0.527058	-0.531591	-0.569097	-0.48856	-0.40783
	2819.53	-0.523084	-0.525116	-0.560318	-0.477114	-0.392056
	2822.87	-0.519732	-0.518194	-0.552063	-0.465685	-0.37346
	2826.19	-0.518479	-0.511777	-0.543798	-0.453364	-0.353291
	2829.52	-0.514522	-0.502282	-0.533684	-0.437581	-0.327588
	2832.86	-0.512694	-0.493937	-0.522623	-0.420518	-0.299144
	2836.17	-0.511857	-0.484883	-0.509559	-0.399138	-0.26121
	2839.5	-0.504468	-0.465527	-0.488552	-0.361156	-0.198285
	2842.83	-0.500614	-0.443188	-0.463487	-0.312529	-0.113404
	2846.14	-0.492586	-0.408583	-0.423755	-0.235966	0.0194667
	2849.47	-0.486818	-0.373957	-0.381317	-0.157479	0.154927
	2852.77	-0.475214	-0.340144	-0.336879	-0.0866816	0.266311
	2856.1	-0.470044	-0.322333	-0.306109	-0.0518095	0.318679
	2859.42	-0.463633	-0.308327	-0.27745	-0.0344584	0.330538
	2862.72	-0.460935	-0.297544	-0.249123	-0.0251715	0.326172
	2866.05	-0.453696	-0.275594	-0.201694	0.00579634	0.355807
	2869.34	-0.438739	-0.237399	-0.136566	0.0609073	0.417863
	2872.66	-0.428361	-0.204527	-0.0743742	0.115683	0.482459
	2875.95	-0.418826	-0.173015	-0.0225867	0.164283	0.538017
	2879.27	-0.414825	-0.156338	0.00736466	0.192295	0.568401
	2882.59	-0.40509	-0.136933	0.0355872	0.224969	0.607807
	2885.88	-0.400309	-0.126704	0.045308	0.239939	0.6318
	2889.19	-0.392964	-0.115625	0.0623841	0.260183	0.66335
	2892.48	-0.389869	-0.106375	0.0795997	0.279083	0.686134
	2895.79	-0.38546	-0.099201	0.0933247	0.287819	0.690144
	2899.07	-0.38249	-0.0942745	0.103806	0.293141	0.695425
	2902.38	-0.372787	-0.0790221	0.127442	0.312859	0.716107
	2905.66	-0.3621	-0.0549433	0.162968	0.344666	0.74738
	2908.96	-0.355769	-0.0395846	0.194864	0.365046	0.765296
	2912.24	-0.352451	-0.0259466	0.228327	0.382877	0.773979
	2915.54	-0.343436	0.00289204	0.283347	0.423094	0.810849
	2918.82	-0.333788	0.036082	0.349841	0.471399	0.857657
	2922.12	-0.323959	0.0696792	0.418137	0.522001	0.905698
	2925.39	-0.315052	0.101151	0.481598	0.569463	0.953497
	2928.69	-0.307541	0.126678	0.538586	0.611385	0.99697
	2931.96	-0.285221	0.174309	0.618159	0.678823	1.07374
	2935.25	-0.275328	0.200781	0.66706	0.71662	1.11681
	2938.52	-0.267922	0.214521	0.695488	0.731581	1.1248
	2941.81	-0.262936	0.214812	0.703162	0.722796	1.10012
	2945.08	-0.255518	0.210322	0.697283	0.702155	1.05981
	2948.36	-0.252132	0.185432	0.657721	0.646345	0.973685
	2951.63	-0.253418	0.153574	0.595779	0.579109	0.879785
	2954.91	-0.262862	0.11365	0.522815	0.507223	0.791295
	2958.17	-0.266606	0.0862256	0.466563	0.457636	0.731833
	2961.46	-0.263508	0.0740247	0.43501	0.433198	0.696533
	2964.71	-0.255925	0.0725024	0.418658	0.421221	0.677356
	2967.99	-0.248485	0.0697868	0.401566	0.406729	0.656167
	2971.25	-0.244749	0.0614421	0.385198	0.3881	0.621773
	2974.5	-0.246229	0.0476989	0.358074	0.356422	0.572122
	2977.78	-0.242444	0.0365476	0.334779	0.326972	0.52616
	2981.03	-0.236947	0.0268228	0.311957	0.30119	0.485406
	2984.3	-0.232991	0.0154972	0.287182	0.275671	0.444194
	2987.55	-0.231809	-0.00244947	0.249862	0.238887	0.393739
	2990.82	-0.222255	-0.0129219	0.217964	0.209978	0.351148
	2994.06	-0.217006	-0.0291656	0.177415	0.171839	0.303124
	2997.31	-0.218594	-0.0557186	0.124776	0.126506	0.246551
	3000.57	-0.216699	-0.077417	0.0763823	0.08461	0.196728
	3003.81	-0.207206	-0.0863858	0.0407824	0.0611172	0.168481
	3007.08	-0.20168	-0.0979156	0.00799814	0.0383041	0.14636
	3010.32	-0.188912	-0.0973032	-0.00975748	0.0324061	0.141973
	3013.55	-0.17433	-0.0938104	-0.0222003	0.0291374	0.139997
	3016.81	-0.165949	-0.0968254	-0.039645	0.0183509	0.12609
	3020.05	-0.159565	-0.102913	-0.0573813	0.0020863	0.103986
	3023.28	-0.15267	-0.105955	-0.0710343	-0.0139462	0.0791038
	3026.54	-0.13988	-0.103303	-0.0774376	-0.0226497	0.0629008
	3029.77	-0.121986	-0.0923756	-0.0720135	-0.0200067	0.0580035
	3033.02	-0.103908	-0.078643	-0.0634403	-0.0139317	0.0586161
	3036.25	-0.088653	-0.066332	-0.0552132	-0.0054339	0.0637455
	3039.47	-0.0660382	-0.0428972	-0.0323303	0.0175021	0.0826246
	3042.72	-0.0459747	-0.021029	-0.0097558	0.0398278	0.103231
	3045.95	-0.0236111	0.00191005	0.0138836	0.0628828	0.122992
	3049.17	-0.00469066	0.0192334	0.0308617	0.0790641	0.139606
	3052.42	0.0202471	0.0441831	0.0571195	0.104391	0.165381
	3055.64	0.0459444	0.0718879	0.0846412	0.129151	0.1885
	3058.85	0.0674976	0.0939003	0.111362	0.154772	0.211045
	3062.1	0.0858418	0.114218	0.13566	0.176815	0.233568
	3065.31	0.113758	0.141031	0.160812	0.20189	0.257941
	3068.53	0.145491	0.170661	0.188683	0.228119	0.281048
	3071.74	0.163513	0.184609	0.201062	0.238866	0.290752
	3074.98	0.185298	0.199827	0.209137	0.246551	0.293114
	3078.19	0.208377	0.215078	0.217682	0.254973	0.295826
	3081.4	0.246978	0.24566	0.241845	0.278941	0.317604
	3084.63	0.284681	0.277278	0.266961	0.305436	0.342225
	3087.83	0.315465	0.302497	0.285738	0.326054	0.35981
	3091.04	0.346631	0.32951	0.306845	0.347945	0.378926
	3094.24	0.384417	0.364171	0.335736	0.378189	0.405523
	3097.47	0.411154	0.388263	0.359247	0.401743	0.429317
	3100.67	0.438321	0.414593	0.385828	0.427233	0.453618
	3103.87	0.492482	0.466163	0.43592	0.478257	0.501823
	3107.1	0.520276	0.491869	0.460511	0.502385	0.525119
	3110.29	0.547052	0.513412	0.481614	0.523983	0.546384
	3113.49	0.583368	0.548878	0.514899	0.555147	0.579347
	3116.68	0.629693	0.594494	0.557913	0.600281	0.621772
	3119.88	0.663448	0.626598	0.586849	0.629441	0.650909
	3123.1	0.716185	0.678989	0.635544	0.680451	0.700307
	3126.29	0.767411	0.729069	0.684336	0.728583	0.745513
	3129.48	0.806543	0.767843	0.72423	0.765894	0.780346
	3132.66	0.846241	0.805854	0.763543	0.805157	0.815476
	3135.88	0.882768	0.841538	0.79945	0.840688	0.852026
	3139.06	0.94014	0.897213	0.852044	0.893927	0.904889
	3142.25	0.97954	0.933704	0.888885	0.930949	0.944084
	3145.43	1.01896	0.971628	0.922431	0.967035	0.976398
	3148.61	1.0656	1.01419	0.962949	1.00814	1.01452
	3151.82	1.12012	1.06688	1.01081	1.05613	1.06329
	3155	1.17343	1.11507	1.0584	1.10317	1.10793
	3158.17	1.20478	1.14597	1.08448	1.12993	1.13517
	3161.35	1.23773	1.17719	1.11675	1.16302	1.17021
	3164.53	1.29245	1.22998	1.17062	1.21714	1.22327
	3167.73	1.35328	1.28869	1.22751	1.27302	1.27735
	3170.9	1.39257	1.3256	1.26104	1.30771	1.31216
	3174.07	1.44255	1.3759	1.31257	1.35702	1.35971
	3177.24	1.49351	1.42757	1.36643	1.40963	1.41082
	3180.41	1.57127	1.49626	1.43459	1.47823	1.47898
	3183.58	1.62342	1.5449	1.47943	1.52281	1.52238
	3186.74	1.6635	1.58834	1.51852	1.56074	1.55523
	3189.93	1.69164	1.61676	1.54625	1.58834	1.58198
	3193.1	1.73407	1.65919	1.58947	1.63055	1.62114
	3196.26	1.7625	1.68905	1.6206	1.66139	1.65214
	3199.42	1.82547	1.75092	1.68165	1.71986	1.7083
	3202.58	1.87395	1.79383	1.71998	1.75935	1.74733
	3205.74	1.88529	1.80562	1.73515	1.77466	1.76277
	3208.9	1.96356	1.88379	1.80675	1.85158	1.83892
	3212.06	2.01068	1.92755	1.85393	1.89517	1.88084
	3215.24	2.02895	1.94308	1.87038	1.90855	1.89574
	3218.39	2.06929	1.98198	1.90629	1.94611	1.92809
	3221.54	2.08447	2.00089	1.92596	1.96435	1.94703
	3224.69	2.09063	2.00698	1.93542	1.97042	1.95663
	3227.84	2.08725	2.00495	1.93495	1.96952	1.95643
	3230.99	2.1223	2.03881	1.97127	2.00611	1.98681
	3234.14	2.15867	2.07384	2.00468	2.03834	2.01739
	3237.29	2.18225	2.09507	2.02418	2.05978	2.03643
	3240.43	2.21018	2.12153	2.04927	2.0842	2.06125
	3243.57	2.23983	2.1489	2.07624	2.11037	2.09134
	3246.72	2.25731	2.17028	2.09976	2.13294	2.11133
	3249.86	2.26362	2.18	2.11317	2.14399	2.12396
	3253	2.27901	2.1974	2.13209	2.16186	2.13992
	3256.14	2.30936	2.22699	2.16028	2.19172	2.17032
	3259.27	2.31621	2.23661	2.16985	2.20061	2.17668
	3262.41	2.27865	2.19763	2.13889	2.16665	2.14659
	3265.57	2.26088	2.17878	2.12183	2.14739	2.12952
	3268.7	2.29727	2.21437	2.1595	2.1827	2.16688
	3271.83	2.31471	2.23635	2.17682	2.20195	2.18284
	3274.97	2.31344	2.2392	2.18301	2.20876	2.18481
	3278.1	2.30219	2.22914	2.17548	2.20109	2.17615
	3281.22	2.30138	2.22875	2.17696	2.20209	2.182
	3284.35	2.31887	2.24355	2.19632	2.21879	2.20266
	3287.48	2.34648	2.27491	2.22159	2.24411	2.22572
	3290.6	2.37459	2.29904	2.24322	2.26844	2.24862
	3293.73	2.37689	2.30076	2.24632	2.27461	2.25327
	3296.85	2.36976	2.29095	2.24602	2.26587	2.24626
	3299.97	2.34194	2.26429	2.22417	2.24138	2.22421
	3303.07	2.37072	2.29355	2.24531	2.26692	2.24749
	3306.18	2.4175	2.33784	2.28347	2.30898	2.28755
	3309.3	2.41676	2.34602	2.291	2.31562	2.29031
	3312.42	2.44029	2.3667	2.31207	2.33353	2.31025
	3315.53	2.46207	2.38153	2.32822	2.3514	2.32973
	3318.65	2.45475	2.37376	2.32382	2.34531	2.31923
	3321.76	2.4756	2.39398	2.34067	2.36555	2.33899
	3324.87	2.48571	2.40743	2.35016	2.37657	2.34945
	3327.98	2.46053	2.37901	2.31921	2.34508	2.32099
	3331.09	2.49838	2.41331	2.34948	2.37713	2.34961
	3334.2	2.54959	2.46224	2.39471	2.42199	2.39493
	3337.3	2.55203	2.4594	2.39361	2.41978	2.39682
	3340.41	2.55666	2.46033	2.39606	2.42174	2.39807
	3343.51	2.56494	2.46988	2.40768	2.43284	2.40545
	3346.61	2.59456	2.5013	2.43573	2.46375	2.43486
	3349.69	2.63895	2.54639	2.4764	2.50576	2.4761
	3352.79	2.64854	2.55723	2.48583	2.51485	2.48227
	3355.89	2.65705	2.56136	2.48806	2.51746	2.48342
	3358.99	2.68425	2.58742	2.50821	2.53813	2.5088
	3362.08	2.70151	2.60016	2.52368	2.55264	2.52202
	3365.18	2.71297	2.61192	2.53461	2.56352	2.52981
	3368.27	2.75427	2.65143	2.57026	2.59877	2.56498
	3371.36	2.8013	2.69412	2.61204	2.63959	2.60781
	3374.46	2.84244	2.73127	2.64249	2.67392	2.64228
	3377.52	2.86759	2.75165	2.66705	2.69773	2.66586
	3380.61	2.85586	2.7379	2.6554	2.68399	2.65252
	3383.7	2.85539	2.73863	2.66146	2.68442	2.65233
	3386.78	2.88433	2.7685	2.68411	2.71129	2.67668
	3389.87	2.89701	2.77871	2.68718	2.71867	2.68083
	3392.95	2.93484	2.8126	2.71442	2.74904	2.71126
	3396.01	2.98333	2.85948	2.75957	2.79385	2.75221
	3399.09	2.99227	2.86733	2.7676	2.80375	2.76147
	3402.17	2.97071	2.84744	2.75046	2.78439	2.74217
	3405.25	2.99555	2.86887	2.77349	2.8062	2.76662
	3408.33	3.04355	2.91476	2.81577	2.8528	2.81137
	3411.41	3.07143	2.94259	2.83839	2.8773	2.83313
	3414.46	3.07383	2.93971	2.82644	2.86709	2.82752
	3417.53	3.08428	2.94574	2.83318	2.87358	2.83473
	3420.61	3.08332	2.94439	2.83198	2.8703	2.8335
	3423.68	3.10652	2.97229	2.8595	2.89945	2.85876
	3426.73	3.11067	2.97814	2.86753	2.90575	2.86559
	3429.8	3.0676	2.93748	2.83161	2.86691	2.82999
	3432.86	3.03834	2.90694	2.80466	2.83599	2.7974
	3435.93	3.07943	2.93997	2.83544	2.87027	2.83052
	3439	3.07284	2.93244	2.82709	2.86476	2.82383
	3442.04	3.10287	2.96659	2.85785	2.89924	2.85383
	3445.1	3.07151	2.94144	2.83941	2.87403	2.83007
	3448.16	3.05638	2.92126	2.8124	2.85076	2.80824
	3451.22	3.0293	2.89358	2.77864	2.81773	2.77511
	3454.26	3.01414	2.87425	2.76325	2.80042	2.76115
	3457.32	3.03883	2.89753	2.77763	2.82168	2.78303
	3460.37	3.00792	2.86848	2.75141	2.79372	2.75799
	3463.41	2.96144	2.82649	2.71083	2.75346	2.71256
	3466.46	2.94444	2.80565	2.68381	2.72747	2.68519
	3469.52	2.92223	2.78018	2.6599	2.70157	2.66297
	3472.57	2.89558	2.75479	2.63716	2.67954	2.63612
	3475.6	2.86379	2.72375	2.60603	2.64914	2.60658
	3478.65	2.82918	2.68991	2.56759	2.61305	2.57597
	3481.69	2.75549	2.61702	2.49581	2.54344	2.51311
	3484.72	2.70002	2.56264	2.44679	2.49348	2.46564
	3487.76	2.69422	2.55922	2.44339	2.49271	2.45694
	3490.81	2.66471	2.52594	2.41103	2.45978	2.42428
	3493.83	2.61073	2.47364	2.35691	2.40514	2.37548
	3496.87	2.54239	2.40828	2.29311	2.34059	2.31236
	3499.91	2.47818	2.34591	2.23144	2.27759	2.25032
	3502.93	2.46358	2.33284	2.21917	2.26507	2.23825
	3505.97	2.43263	2.30396	2.19245	2.23692	2.20658
	3509.01	2.37274	2.24529	2.13568	2.18175	2.15462
	3512.02	2.34827	2.21962	2.10617	2.15502	2.13021
	3515.06	2.30927	2.18329	2.06752	2.11817	2.09206
	3518.09	2.26075	2.13427	2.01545	2.06983	2.04009
	3521.1	2.21657	2.08785	1.9695	2.0224	1.99955
	3524.13	2.15841	2.03255	1.91963	1.96793	1.94899
	3527.16	2.09102	1.96938	1.8569	1.90699	1.88773
	3530.17	2.02235	1.90685	1.79484	1.84446	1.82321
	3533.2	1.99947	1.8814	1.76657	1.81829	1.79504
	3536.2	1.96481	1.84664	1.72995	1.78437	1.76084
	3539.23	1.90112	1.78622	1.67204	1.72498	1.70137
	3542.25	1.85859	1.74602	1.63409	1.68599	1.66493
	3545.25	1.82646	1.71324	1.60125	1.65469	1.63358
	3548.28	1.76403	1.6509	1.53837	1.59286	1.57609
	3551.27	1.72856	1.61483	1.50252	1.55638	1.54237
	3554.3	1.66932	1.55777	1.44492	1.50042	1.48677
	3557.29	1.60181	1.49551	1.38281	1.43853	1.42695
	3560.31	1.55416	1.44987	1.33772	1.39526	1.37825
	3563.33	1.52026	1.4141	1.30641	1.36236	1.34904
	3566.32	1.48471	1.37649	1.27197	1.32641	1.31769
	3569.33	1.43312	1.32526	1.22001	1.27577	1.26546
	3572.32	1.38714	1.28357	1.17683	1.23217	1.22326
	3575.33	1.35693	1.2525	1.14522	1.20235	1.1929
	3578.32	1.31644	1.21399	1.10774	1.16416	1.15424
	3581.33	1.27825	1.17863	1.0685	1.12768	1.11777
	3584.32	1.21967	1.12445	1.01692	1.07277	1.06817
	3587.32	1.17027	1.07481	0.97144	1.027	1.02239
	3590.3	1.13198	1.035	0.933187	0.989443	0.98608
	3593.31	1.09476	0.995888	0.896066	0.950603	0.947481
	3596.29	1.04006	0.944381	0.843428	0.899991	0.896277
	3599.29	1.01311	0.920455	0.821481	0.878089	0.87424
	3602.27	0.97599	0.881853	0.78137	0.839132	0.838142
	3605.27	0.958864	0.864713	0.757864	0.818216	0.816336
	3608.25	0.919277	0.827562	0.722501	0.782601	0.781435
	3611.24	0.874309	0.786071	0.684869	0.744514	0.741217
	3614.22	0.837334	0.751888	0.655305	0.712046	0.711461
	3617.21	0.79356	0.708372	0.612491	0.668865	0.670268
	3620.18	0.754781	0.669631	0.571294	0.628245	0.630224
	3623.18	0.72812	0.641291	0.541701	0.600188	0.602356
	3626.15	0.711942	0.624005	0.523263	0.5839	0.586015
	3629.14	0.66771	0.583341	0.483701	0.543874	0.545704
	3632.1	0.612221	0.530209	0.435689	0.492211	0.495156
	3635.09	0.574494	0.495105	0.404126	0.459498	0.462848
	3638.06	0.553593	0.47385	0.380587	0.437628	0.440775
	3641.04	0.52276	0.442779	0.348522	0.404802	0.410656
	3644	0.485389	0.406773	0.312599	0.370052	0.376586
	3646.96	0.459455	0.382028	0.287876	0.344495	0.351113
	3649.95	0.420594	0.344081	0.24979	0.308087	0.315106
	3652.91	0.380142	0.306141	0.212511	0.271329	0.277768
	3655.89	0.338218	0.265115	0.174528	0.2315	0.240384
	3658.84	0.303538	0.230844	0.139524	0.197312	0.208192
	3661.8	0.265064	0.193535	0.102475	0.160371	0.170953
	3664.77	0.218102	0.147933	0.0577628	0.11649	0.127055
	3667.73	0.168592	0.101361	0.0143791	0.0719695	0.0826645
	3670.7	0.124146	0.0576949	-0.0272985	0.0299301	0.0420375
	3673.65	0.0882463	0.0235937	-0.0625172	-0.00485415	0.00757226
	3676.6	0.040417	-0.0234871	-0.107952	-0.0495147	-0.0364155
	3679.57	-0.0012777	-0.063604	-0.14689	-0.0891463	-0.0744899
	3682.52	-0.0473346	-0.108436	-0.188307	-0.133659	-0.115959
	3685.46	-0.0872662	-0.14691	-0.226166	-0.171661	-0.153739
	3688.43	-0.12398	-0.182791	-0.261376	-0.205837	-0.187606
	3691.38	-0.155286	-0.213702	-0.291464	-0.235749	-0.215742
	3694.32	-0.190901	-0.247667	-0.325059	-0.267756	-0.249658
	3697.28	-0.21748	-0.27265	-0.34942	-0.293288	-0.273822
	3700.22	-0.242246	-0.29591	-0.374525	-0.317296	-0.29773
	3703.16	-0.266427	-0.320336	-0.396966	-0.339266	-0.318767
	3706.12	-0.299115	-0.351449	-0.424831	-0.369519	-0.347378
	3709.06	-0.329275	-0.379952	-0.451217	-0.397305	-0.375287
	3711.99	-0.34649	-0.396824	-0.467121	-0.41361	-0.391289
	3714.95	-0.364117	-0.413806	-0.484403	-0.430433	-0.408651
	3717.88	-0.379035	-0.428984	-0.499293	-0.445106	-0.421599
	3720.82	-0.395329	-0.443898	-0.513559	-0.460009	-0.436632
	3723.77	-0.406937	-0.454756	-0.525176	-0.470005	-0.447839
	3726.7	-0.416479	-0.464258	-0.53489	-0.479349	-0.457857
	3729.63	-0.432779	-0.479276	-0.549004	-0.49422	-0.470901
	3732.56	-0.443999	-0.490502	-0.558331	-0.504496	-0.480751
	3735.51	-0.456794	-0.503319	-0.570127	-0.516699	-0.492129
	3738.43	-0.463664	-0.509956	-0.577748	-0.524581	-0.499719
	3741.35	-0.471802	-0.517465	-0.585151	-0.531685	-0.506397
	3744.28	-0.482877	-0.528131	-0.595141	-0.541773	-0.516876
	3747.22	-0.493642	-0.538084	-0.604097	-0.551387	-0.526466
	3750.14	-0.501504	-0.544913	-0.610054	-0.557271	-0.533275
	3753.06	-0.507677	-0.551755	-0.616711	-0.563749	-0.539112
	3755.98	-0.513667	-0.556791	-0.62139	-0.569117	-0.544225
	3758.92	-0.515017	-0.558133	-0.623922	-0.571198	-0.546249
	3761.84	-0.52105	-0.564156	-0.62946	-0.577127	-0.551612
	3764.75	-0.522133	-0.565605	-0.631678	-0.57882	-0.55234
	3767.67	-0.524582	-0.56857	-0.635178	-0.58117	-0.554658
	3770.6	-0.531362	-0.574994	-0.640265	-0.586967	-0.559248
	3773.51	-0.53614	-0.579425	-0.64452	-0.591678	-0.565497
	3776.42	-0.536763	-0.579541	-0.64544	-0.592099	-0.567016
	3779.33	-0.54182	-0.584802	-0.650553	-0.596969	-0.571141
	3782.24	-0.543188	-0.585901	-0.650904	-0.597282	-0.57144
	3785.17	-0.547555	-0.589679	-0.655005	-0.601421	-0.575154
	3788.08	-0.550224	-0.592076	-0.656508	-0.603631	-0.577848
	3790.98	-0.551058	-0.593325	-0.657944	-0.605764	-0.579585
	3793.89	-0.552148	-0.594516	-0.659502	-0.60666	-0.581421
	3796.79	-0.553324	-0.596186	-0.661843	-0.608162	-0.58242
	3799.69	-0.553856	-0.597053	-0.662969	-0.609736	-0.583974
	3802.62	-0.555663	-0.597857	-0.663887	-0.610258	-0.583836
	3805.51	-0.555188	-0.59769	-0.663109	-0.609927	-0.583953
	3808.41	-0.557423	-0.599935	-0.665244	-0.61215	-0.585833
	3811.31	-0.562525	-0.604933	-0.669538	-0.616483	-0.590524
	3814.21	-0.562082	-0.604422	-0.669713	-0.615869	-0.59024
	3817.1	-0.563884	-0.606127	-0.670389	-0.617781	-0.591682
	3820	-0.564188	-0.606644	-0.67147	-0.618326	-0.592144
	3822.89	-0.56182	-0.604498	-0.669965	-0.616537	-0.590668
	3825.8	-0.564923	-0.607544	-0.672399	-0.619444	-0.593167
	3828.69	-0.568732	-0.61067	-0.674059	-0.621598	-0.595398
	3831.58	-0.570999	-0.61283	-0.676019	-0.623191	-0.59824
	3834.47	-0.569889	-0.610803	-0.675366	-0.622358	-0.596309
	3837.36	-0.568928	-0.610879	-0.676031	-0.622522	-0.596551
	3840.24	-0.573014	-0.615055	-0.679522	-0.626549	-0.600565
	3843.13	-0.574538	-0.616399	-0.679943	-0.627447	-0.602153
	3846.01	-0.574673	-0.616341	-0.679826	-0.627501	-0.6011
	3848.9	-0.578366	-0.619628	-0.683143	-0.630875	-0.605428
	3851.78	-0.575299	-0.616988	-0.681029	-0.628148	-0.603061
	3854.66	-0.571584	-0.613612	-0.678186	-0.624755	-0.599361
	3857.54	-0.576104	-0.617685	-0.680934	-0.628176	-0.602548
	3860.42	-0.578049	-0.618915	-0.681593	-0.629638	-0.604041
	3863.32	-0.575543	-0.616016	-0.67943	-0.627118	-0.601909
	3866.19	-0.577486	-0.617902	-0.6815	-0.628923	-0.603176
	3869.07	-0.575998	-0.61664	-0.680322	-0.628282	-0.602786
	3871.94	-0.57614	-0.617274	-0.680033	-0.627846	-0.601716
	3874.81	-0.577084	-0.618487	-0.681135	-0.629788	-0.60368
	3877.69	-0.579276	-0.620519	-0.683285	-0.632006	-0.606395
	3880.56	-0.578395	-0.619484	-0.681125	-0.629982	-0.604899
	3883.43	-0.579211	-0.619287	-0.681521	-0.630347	-0.605136
	3886.29	-0.576374	-0.617023	-0.678819	-0.62801	-0.602162
	3889.16	-0.575463	-0.615394	-0.678268	-0.627003	-0.602331
	3892.03	13857	8629	8737	7797	1962

## Sheet: Figure 3C
Figure 3C		Raman int. (arb. u.)	Raman int. (arb. u.)	Raman int. (arb. u.)	Raman int. (arb. u.)	Raman int. (arb. u.)	Raman int. (arb. u.)
	wave-number (cm-1)	bkg class	membrane class (blue)	nucleus class (yellow)	cytoplasm class (cyan)	mitochondria class 1	mitochondria class 2
	702.986	-0.504914	-0.469439	-0.420092	-0.332999	-0.17882	0.137131
	707.296	-0.502527	-0.454856	-0.409708	-0.314456	-0.15945	0.163088
	711.637	-0.503825	-0.448995	-0.40725	-0.310885	-0.158671	0.164949
	715.944	-0.504514	-0.450371	-0.409621	-0.316676	-0.165262	0.152395
	720.281	-0.505378	-0.455823	-0.416595	-0.326053	-0.172509	0.151753
	724.583	-0.502813	-0.459436	-0.41782	-0.327796	-0.168341	0.166115
	728.916	-0.502063	-0.460704	-0.415993	-0.317888	-0.146064	0.209291
	733.214	-0.495792	-0.44489	-0.398445	-0.276132	-0.0684087	0.359339
	737.543	-0.497136	-0.436339	-0.386901	-0.241836	0.00788298	0.513981
	741.837	-0.497485	-0.433027	-0.381103	-0.230964	0.0319394	0.553626
	746.162	-0.493522	-0.431689	-0.381125	-0.242543	0.000967349	0.486476
	750.452	-0.492509	-0.440182	-0.391714	-0.279962	-0.0847878	0.310094
	754.773	-0.490692	-0.446074	-0.399014	-0.304328	-0.141283	0.191106
	759.059	-0.487747	-0.449851	-0.401211	-0.316012	-0.164313	0.149102
	763.376	-0.48392	-0.446978	-0.399332	-0.320348	-0.175101	0.126916
	767.657	-0.476565	-0.428831	-0.384959	-0.30741	-0.168393	0.129472
	771.937	-0.469159	-0.406184	-0.369462	-0.290067	-0.156179	0.140973
	776.248	-0.463585	-0.392306	-0.360158	-0.27989	-0.148124	0.153913
	780.524	-0.461395	-0.394019	-0.361533	-0.283675	-0.150467	0.151166
	784.83	-0.466243	-0.414707	-0.374727	-0.304394	-0.169299	0.129072
	789.102	-0.468851	-0.430937	-0.384302	-0.316877	-0.180967	0.120192
	793.404	-0.469805	-0.438151	-0.386406	-0.318324	-0.183933	0.110497
	797.672	-0.467174	-0.436496	-0.378446	-0.308523	-0.176037	0.114214
	801.97	-0.470405	-0.43753	-0.37617	-0.303565	-0.173497	0.112243
	806.234	-0.472275	-0.435514	-0.375134	-0.298854	-0.169157	0.115493
	810.528	-0.476813	-0.43297	-0.377624	-0.297216	-0.167049	0.119107
	814.788	-0.477369	-0.427297	-0.375445	-0.292339	-0.160461	0.128628
	819.046	-0.47631	-0.42059	-0.372426	-0.285639	-0.152156	0.136412
	823.334	-0.481686	-0.424141	-0.380336	-0.291763	-0.159073	0.128662
	827.587	-0.487543	-0.431376	-0.389322	-0.300224	-0.169514	0.118293
	831.871	-0.488476	-0.434504	-0.391717	-0.302038	-0.171954	0.114973
	836.121	-0.494028	-0.436019	-0.394129	-0.301792	-0.173514	0.106056
	840.401	-0.49497	-0.426321	-0.388529	-0.28832	-0.161838	0.115498
	844.647	-0.49948	-0.421259	-0.387502	-0.281392	-0.157954	0.112672
	848.89	-0.503509	-0.423479	-0.38814	-0.281802	-0.158294	0.109537
	853.164	-0.511895	-0.435728	-0.398905	-0.291281	-0.168425	0.0975308
	857.404	-0.522102	-0.451233	-0.413069	-0.306011	-0.184147	0.0798586
	861.674	-0.523773	-0.452988	-0.414943	-0.305881	-0.182669	0.0799252
	865.91	-0.527437	-0.452315	-0.416213	-0.303903	-0.182372	0.0803115
	870.143	-0.526743	-0.447432	-0.41282	-0.300325	-0.17958	0.0802807
	874.407	-0.527284	-0.444796	-0.412203	-0.30186	-0.181877	0.0774559
	878.637	-0.533094	-0.44865	-0.41981	-0.309872	-0.192284	0.0671802
	882.897	-0.532885	-0.444112	-0.419019	-0.307407	-0.188807	0.0679183
	887.122	-0.533012	-0.440654	-0.417497	-0.305039	-0.186943	0.0698944
	891.346	-0.532965	-0.437057	-0.415819	-0.301155	-0.182866	0.0785068
	895.6	-0.536574	-0.442646	-0.420442	-0.308299	-0.189688	0.0699198
	899.82	-0.53507	-0.443762	-0.418319	-0.306016	-0.185794	0.0783009
	904.07	-0.537518	-0.448583	-0.42016	-0.306282	-0.18257	0.0861347
	908.285	-0.538683	-0.447111	-0.419038	-0.300927	-0.17274	0.102771
	912.499	-0.541713	-0.444695	-0.418275	-0.296951	-0.165449	0.117477
	916.743	-0.542338	-0.436867	-0.414783	-0.288092	-0.155585	0.131921
	920.953	-0.543427	-0.429173	-0.413046	-0.283247	-0.153601	0.134565
	925.161	-0.54297	-0.42291	-0.410141	-0.279798	-0.154035	0.125455
	929.399	-0.546621	-0.423439	-0.411485	-0.282207	-0.157422	0.118943
	933.603	-0.547863	-0.426517	-0.412934	-0.285092	-0.1603	0.115349
	937.837	-0.545444	-0.427971	-0.412595	-0.285605	-0.160451	0.117929
	942.037	-0.546908	-0.432565	-0.416956	-0.290064	-0.165827	0.114633
	946.235	-0.548304	-0.432776	-0.417652	-0.289306	-0.165588	0.115703
	950.463	-0.550282	-0.434937	-0.419062	-0.289417	-0.16466	0.116099
	954.657	-0.552927	-0.438055	-0.421051	-0.28878	-0.160763	0.123999
	958.849	-0.554456	-0.439977	-0.420982	-0.28658	-0.154947	0.134103
	963.071	-0.556709	-0.443159	-0.423818	-0.288387	-0.155224	0.134691
	967.259	-0.560465	-0.447119	-0.427934	-0.296224	-0.165146	0.115389
	971.445	-0.558149	-0.443203	-0.424423	-0.294922	-0.16543	0.10822
	975.661	-0.556671	-0.441114	-0.422073	-0.295336	-0.166373	0.102538
	979.844	-0.555768	-0.440145	-0.422365	-0.295668	-0.169138	0.103931
	984.024	-0.557362	-0.442035	-0.423589	-0.297213	-0.171021	0.103292
	988.234	-0.55382	-0.424635	-0.411562	-0.277737	-0.15243	0.123572
	992.411	-0.546735	-0.389379	-0.386908	-0.24092	-0.11795	0.158349
	996.585	-0.541341	-0.373263	-0.37244	-0.22326	-0.100123	0.179226
	1000.79	-0.541732	-0.386892	-0.379861	-0.237857	-0.116494	0.155143
	1004.96	-0.548084	-0.433011	-0.412293	-0.286567	-0.165928	0.101135
	1009.13	-0.552462	-0.464632	-0.435653	-0.32155	-0.200112	0.0665963
	1013.33	-0.552513	-0.475961	-0.440082	-0.3323	-0.210371	0.0513898
	1017.49	-0.551166	-0.472227	-0.437666	-0.328755	-0.206037	0.0515858
	1021.65	-0.548063	-0.460718	-0.429689	-0.31621	-0.194631	0.0702251
	1025.85	-0.543734	-0.45067	-0.421835	-0.303809	-0.18291	0.0809038
	1030.01	-0.545306	-0.452876	-0.42178	-0.306297	-0.185238	0.0763979
	1034.16	-0.545161	-0.454619	-0.423676	-0.308662	-0.188818	0.0741627
	1038.32	-0.542933	-0.449242	-0.420822	-0.303345	-0.18426	0.0795406
	1042.5	-0.544047	-0.449722	-0.421519	-0.304866	-0.185566	0.0731932
	1046.65	-0.54266	-0.449776	-0.419069	-0.302287	-0.182395	0.0750158
	1050.8	-0.541476	-0.451488	-0.418271	-0.30045	-0.180592	0.0819602
	1054.98	-0.541755	-0.45275	-0.418787	-0.297535	-0.17797	0.0803049
	1059.13	-0.539896	-0.449864	-0.414547	-0.290397	-0.170889	0.0871445
	1063.27	-0.541842	-0.449819	-0.413413	-0.287876	-0.166863	0.0929903
	1067.41	-0.54021	-0.444036	-0.407798	-0.279595	-0.155435	0.111558
	1071.58	-0.541834	-0.437805	-0.404706	-0.271774	-0.147423	0.11638
	1075.72	-0.54379	-0.430943	-0.403255	-0.266678	-0.143928	0.118544
	1079.86	-0.546701	-0.424336	-0.40422	-0.265055	-0.145647	0.120047
	1084.02	-0.546172	-0.418417	-0.402626	-0.265303	-0.146766	0.11268
	1088.15	-0.546374	-0.417078	-0.401945	-0.267488	-0.149911	0.106224
	1092.28	-0.548175	-0.425759	-0.406876	-0.278501	-0.160353	0.0904361
	1096.41	-0.549458	-0.438526	-0.413355	-0.290294	-0.170486	0.0799796
	1100.57	-0.548835	-0.451696	-0.420058	-0.301351	-0.176496	0.0819303
	1104.69	-0.548332	-0.461797	-0.42737	-0.307577	-0.175742	0.0952935
	1108.82	-0.545757	-0.463305	-0.424801	-0.299063	-0.157157	0.137911
	1112.94	-0.543264	-0.456741	-0.414255	-0.274976	-0.112442	0.215147
	1117.09	-0.542815	-0.449657	-0.401799	-0.246371	-0.0550975	0.322554
	1121.2	-0.541023	-0.446323	-0.395977	-0.233263	-0.0234848	0.380694
	1125.32	-0.545974	-0.464573	-0.410873	-0.259188	-0.0551349	0.336828
	1129.43	-0.55122	-0.493634	-0.436258	-0.311205	-0.132534	0.207007
	1133.57	-0.554596	-0.517153	-0.458034	-0.356374	-0.204752	0.0855321
	1137.68	-0.556526	-0.527265	-0.467672	-0.374665	-0.234886	0.0359669
	1141.79	-0.554405	-0.526527	-0.465376	-0.374795	-0.23687	0.0336684
	1145.89	-0.551624	-0.519941	-0.460169	-0.367941	-0.230257	0.0379016
	1150.03	-0.550289	-0.514737	-0.457072	-0.362707	-0.225152	0.0406944
	1154.13	-0.551735	-0.514249	-0.457985	-0.362153	-0.226452	0.0409742
	1158.23	-0.551964	-0.513087	-0.456441	-0.360301	-0.221884	0.0479912
	1162.33	-0.550466	-0.506272	-0.451024	-0.351403	-0.208278	0.0713552
	1166.42	-0.550006	-0.499377	-0.448277	-0.346138	-0.202712	0.0741394
	1170.55	-0.551337	-0.500415	-0.450749	-0.354046	-0.21763	0.0521874
	1174.64	-0.552661	-0.508807	-0.45825	-0.370961	-0.243626	0.00705072
	1178.73	-0.550704	-0.513022	-0.46184	-0.381134	-0.261662	-0.0209515
	1182.82	-0.54932	-0.511774	-0.463446	-0.384283	-0.270578	-0.0373811
	1186.9	-0.551216	-0.510478	-0.464971	-0.385972	-0.274865	-0.0462341
	1191.02	-0.547937	-0.497951	-0.456765	-0.373864	-0.263699	-0.0305174
	1195.1	-0.546805	-0.482294	-0.447484	-0.359152	-0.24965	-0.0142367
	1199.18	-0.539634	-0.460076	-0.43102	-0.335294	-0.224995	0.0147055
	1203.26	-0.538208	-0.449732	-0.424298	-0.324428	-0.214817	0.023117
	1207.34	-0.537404	-0.444357	-0.420332	-0.317932	-0.206658	0.0337384
	1211.44	-0.537982	-0.442059	-0.419414	-0.313773	-0.201279	0.0423953
	1215.52	-0.538413	-0.431716	-0.411004	-0.299275	-0.184847	0.0655764
	1219.59	-0.534353	-0.410309	-0.39357	-0.273938	-0.159131	0.0947272
	1223.66	-0.531243	-0.389495	-0.377917	-0.251561	-0.135771	0.119186
	1227.72	-0.528205	-0.37272	-0.366634	-0.232219	-0.118527	0.138085
	1231.79	-0.526087	-0.361428	-0.358703	-0.220202	-0.107494	0.149312
	1235.88	-0.526025	-0.352868	-0.354171	-0.209967	-0.100005	0.157313
	1239.95	-0.526585	-0.349114	-0.352467	-0.205567	-0.0976631	0.152492
	1244.01	-0.525289	-0.345471	-0.348613	-0.200086	-0.0945803	0.15093
	1248.06	-0.527229	-0.347629	-0.350266	-0.199921	-0.0964664	0.145143
	1252.12	-0.526979	-0.349968	-0.351611	-0.199979	-0.0996475	0.135328
	1256.17	-0.526442	-0.351126	-0.353571	-0.197871	-0.098019	0.13842
	1260.23	-0.525745	-0.353333	-0.355509	-0.197797	-0.0985928	0.13733
	1264.31	-0.526171	-0.356677	-0.357097	-0.202166	-0.103243	0.133411
	1268.36	-0.524239	-0.352585	-0.355609	-0.201883	-0.101702	0.131924
	1272.4	-0.525454	-0.354851	-0.359467	-0.207599	-0.108943	0.12427
	1276.45	-0.524361	-0.354919	-0.358321	-0.208651	-0.108615	0.128371
	1280.49	-0.52472	-0.356467	-0.3577	-0.208519	-0.107489	0.129847
	1284.53	-0.52327	-0.354062	-0.351624	-0.199236	-0.0946174	0.152686
	1288.57	-0.522617	-0.348508	-0.343835	-0.1829	-0.0705871	0.185635
	1292.64	-0.519059	-0.334376	-0.331179	-0.153289	-0.0305586	0.248206
	1296.68	-0.515012	-0.317623	-0.316339	-0.121654	0.0179959	0.337322
	1300.71	-0.516518	-0.311555	-0.312365	-0.107505	0.0555704	0.414218
	1304.74	-0.51235	-0.306203	-0.303338	-0.098128	0.0839434	0.476586
	1308.77	-0.511594	-0.304408	-0.3021	-0.103889	0.0793944	0.476753
	1312.8	-0.509751	-0.304395	-0.306345	-0.121463	0.0420177	0.404511
	1316.83	-0.508732	-0.308585	-0.3149	-0.1471	-0.00941214	0.305236
	1320.85	-0.511125	-0.314698	-0.325442	-0.170398	-0.0508507	0.230765
	1324.88	-0.509094	-0.309443	-0.324888	-0.173738	-0.0604694	0.213084
	1328.93	-0.508172	-0.30083	-0.319808	-0.167487	-0.0553492	0.21477
	1332.95	-0.505695	-0.293219	-0.31506	-0.160867	-0.0467055	0.224636
	1336.96	-0.50481	-0.301931	-0.321141	-0.170435	-0.0552728	0.220038
	1340.98	-0.506841	-0.328776	-0.339206	-0.199272	-0.0829776	0.185334
	1344.99	-0.507579	-0.360856	-0.358091	-0.22955	-0.111879	0.15534
	1349	-0.511624	-0.392009	-0.378278	-0.257954	-0.13581	0.134841
	1353.01	-0.51603	-0.413816	-0.391582	-0.273535	-0.14402	0.140045
	1357.02	-0.518363	-0.427101	-0.400406	-0.284762	-0.149062	0.137114
	1361.03	-0.523883	-0.438943	-0.41212	-0.301334	-0.166098	0.114086
	1365.03	-0.524005	-0.440943	-0.417176	-0.311899	-0.183516	0.0866867
	1369.04	-0.52812	-0.446844	-0.425811	-0.328633	-0.208738	0.0449571
	1373.04	-0.531933	-0.45437	-0.433525	-0.342088	-0.227372	0.015385
	1377.04	-0.533432	-0.458304	-0.435604	-0.3444	-0.228856	0.0179429
	1381.06	-0.53505	-0.458813	-0.434682	-0.339208	-0.220439	0.0329633
	1385.06	-0.532748	-0.45255	-0.426297	-0.32504	-0.199976	0.0658234
	1389.05	-0.530492	-0.439914	-0.415705	-0.307943	-0.178047	0.0921745
	1393.04	-0.527976	-0.424979	-0.406745	-0.292153	-0.162156	0.105009
	1397.03	-0.526083	-0.417106	-0.402502	-0.288082	-0.164086	0.0931579
	1401.02	-0.522748	-0.416322	-0.401679	-0.291141	-0.173948	0.0672858
	1405.01	-0.522722	-0.422417	-0.407362	-0.302612	-0.19293	0.0423665
	1408.99	-0.522856	-0.428595	-0.411911	-0.31142	-0.20695	0.0247227
	1412.97	-0.518845	-0.425385	-0.409323	-0.309219	-0.207492	0.0221704
	1416.95	-0.520223	-0.42732	-0.409557	-0.306391	-0.20637	0.0256781
	1420.93	-0.520288	-0.427731	-0.403452	-0.29209	-0.19139	0.0407199
	1424.91	-0.519064	-0.420709	-0.390623	-0.261862	-0.160292	0.0731383
	1428.89	-0.515763	-0.40114	-0.3667	-0.21595	-0.114432	0.120083
	1432.86	-0.508873	-0.361678	-0.334348	-0.158586	-0.0592036	0.180685
	1436.83	-0.506761	-0.324918	-0.31166	-0.120662	-0.0241758	0.214218
	1440.8	-0.503598	-0.296908	-0.294166	-0.0983339	-0.00448398	0.230223
	1444.77	-0.503187	-0.28759	-0.291681	-0.0987451	-0.00388517	0.23497
	1448.74	-0.503529	-0.294173	-0.299208	-0.113427	-0.0188626	0.22361
	1452.7	-0.505643	-0.314553	-0.313064	-0.141327	-0.0455149	0.197556
	1456.66	-0.511667	-0.344722	-0.336562	-0.180672	-0.083446	0.153878
	1460.62	-0.517011	-0.379322	-0.361224	-0.224454	-0.127139	0.100182
	1464.58	-0.528681	-0.42311	-0.394901	-0.27933	-0.184858	0.0372555
	1468.54	-0.534993	-0.456999	-0.418604	-0.320689	-0.227548	-0.0111788
	1472.5	-0.542746	-0.48565	-0.439614	-0.357207	-0.264725	-0.0532902
	1476.45	-0.54624	-0.500991	-0.454539	-0.381153	-0.289885	-0.0810599
	1480.4	-0.5513	-0.516512	-0.471179	-0.405517	-0.313659	-0.1065
	1484.35	-0.553508	-0.531681	-0.486828	-0.428253	-0.33236	-0.118769
	1488.3	-0.556174	-0.551852	-0.503132	-0.451363	-0.349827	-0.128535
	1492.25	-0.556319	-0.572229	-0.514754	-0.470902	-0.364488	-0.14188
	1496.19	-0.55896	-0.591601	-0.525981	-0.488215	-0.38104	-0.160676
	1500.13	-0.557375	-0.598987	-0.529781	-0.495758	-0.389254	-0.172299
	1504.08	-0.558408	-0.603194	-0.533775	-0.503226	-0.399731	-0.188731
	1508.01	-0.553202	-0.600839	-0.530237	-0.501308	-0.400088	-0.190925
	1511.95	-0.555488	-0.606047	-0.5342	-0.50655	-0.40499	-0.198307
	1515.89	-0.552844	-0.607252	-0.532046	-0.504778	-0.400448	-0.190688
	1519.82	-0.552093	-0.607796	-0.530887	-0.502833	-0.395228	-0.181251
	1523.75	-0.548995	-0.605709	-0.526619	-0.49719	-0.386523	-0.171213
	1527.68	-0.542788	-0.598586	-0.519282	-0.486758	-0.372741	-0.151364
	1531.61	-0.541419	-0.594798	-0.516127	-0.481206	-0.363147	-0.133963
	1535.51	-0.539476	-0.590352	-0.511505	-0.473662	-0.353649	-0.122831
	1539.44	-0.53586	-0.582556	-0.503957	-0.463286	-0.339717	-0.104975
	1543.36	-0.527643	-0.56777	-0.490987	-0.444224	-0.316336	-0.0734785
	1547.28	-0.524483	-0.556804	-0.481809	-0.429496	-0.29881	-0.0529759
	1551.2	-0.521709	-0.550306	-0.475783	-0.419375	-0.285371	-0.0358529
	1555.12	-0.519211	-0.543975	-0.469264	-0.410391	-0.271069	-0.0127218
	1559.03	-0.517858	-0.537022	-0.463041	-0.400703	-0.257986	0.00596469
	1562.95	-0.511774	-0.520548	-0.450074	-0.381799	-0.236255	0.0348987
	1566.86	-0.507686	-0.50165	-0.436585	-0.359025	-0.206042	0.0827985
	1570.77	-0.501814	-0.481686	-0.421744	-0.32862	-0.155822	0.18021
	1574.68	-0.496869	-0.471628	-0.40977	-0.302631	-0.0998936	0.28764
	1578.59	-0.492773	-0.472637	-0.404764	-0.289763	-0.0634907	0.354432
	1582.5	-0.487036	-0.480686	-0.406115	-0.294743	-0.0657035	0.341671
	1586.37	-0.484354	-0.49203	-0.415247	-0.319065	-0.115668	0.246929
	1590.27	-0.480402	-0.497493	-0.422994	-0.345358	-0.174263	0.130946
	1594.17	-0.473837	-0.488888	-0.420472	-0.353899	-0.209696	0.0569268
	1598.07	-0.467424	-0.473901	-0.413157	-0.350408	-0.222939	0.0223939
	1601.97	-0.457967	-0.458495	-0.401804	-0.341857	-0.222102	0.0106449
	1605.86	-0.45518	-0.450486	-0.397674	-0.33987	-0.22712	-0.00391401
	1609.76	-0.44981	-0.444905	-0.391641	-0.335472	-0.224568	-0.00532035
	1613.65	-0.443713	-0.436304	-0.383752	-0.325738	-0.214197	0.0101597
	1617.51	-0.444436	-0.435523	-0.385218	-0.324613	-0.213662	0.0125763
	1621.4	-0.435336	-0.423623	-0.374232	-0.310746	-0.198574	0.0274033
	1625.28	-0.432696	-0.415532	-0.368207	-0.300756	-0.188188	0.0329534
	1629.17	-0.428047	-0.398859	-0.353817	-0.282018	-0.167747	0.0530744
	1633.05	-0.423649	-0.375278	-0.336867	-0.253261	-0.140087	0.0813462
	1636.93	-0.420467	-0.347154	-0.318391	-0.22186	-0.11212	0.108693
	1640.81	-0.416033	-0.306411	-0.292392	-0.176708	-0.0733299	0.143397
	1644.69	-0.408935	-0.253095	-0.259288	-0.113414	-0.0179671	0.198906
	1648.54	-0.408887	-0.213449	-0.233819	-0.0603119	0.0307022	0.243173
	1652.41	-0.411187	-0.195195	-0.221906	-0.0322581	0.0571025	0.26988
	1656.28	-0.410813	-0.195311	-0.220893	-0.0327828	0.0560061	0.271434
	1660.15	-0.417079	-0.223994	-0.241672	-0.0759766	0.0120854	0.231495
	1664.02	-0.427233	-0.266187	-0.274555	-0.139234	-0.0539697	0.165144
	1667.89	-0.435872	-0.305372	-0.306299	-0.196002	-0.1111	0.100884
	1671.73	-0.445875	-0.343949	-0.336747	-0.246103	-0.162664	0.0493309
	1675.59	-0.457002	-0.38341	-0.367045	-0.293643	-0.209022	-0.00202403
	1679.45	-0.47009	-0.421957	-0.396934	-0.336451	-0.250861	-0.0417199
	1683.31	-0.483403	-0.461403	-0.426103	-0.376353	-0.289851	-0.0831649
	1687.17	-0.491056	-0.495	-0.448809	-0.409336	-0.319778	-0.117003
	1691	-0.499976	-0.528249	-0.470064	-0.441098	-0.349754	-0.146915
	1694.85	-0.509507	-0.559252	-0.490637	-0.470286	-0.376208	-0.176356
	1698.71	-0.518842	-0.585145	-0.509381	-0.494483	-0.399974	-0.198541
	1702.56	-0.529044	-0.607241	-0.526151	-0.514594	-0.419571	-0.221062
	1706.41	-0.536089	-0.623154	-0.537131	-0.528854	-0.432297	-0.235212
	1710.26	-0.541055	-0.63391	-0.544683	-0.537977	-0.439985	-0.239278
	1714.07	-0.546832	-0.643918	-0.55291	-0.546515	-0.445283	-0.24367
	1717.92	-0.552741	-0.654465	-0.560788	-0.554383	-0.454122	-0.251268
	1721.76	-0.557779	-0.661927	-0.566821	-0.561318	-0.461022	-0.255664
	1725.6	-0.560272	-0.666888	-0.570878	-0.564695	-0.463187	-0.257457
	1729.41	-0.561724	-0.671619	-0.573237	-0.567307	-0.465907	-0.26386
	1733.25	-0.564656	-0.677039	-0.577069	-0.572061	-0.470867	-0.272166
	1737.09	-0.566539	-0.680316	-0.58039	-0.575364	-0.474903	-0.276412
	1740.92	-0.570521	-0.685179	-0.585694	-0.581438	-0.482829	-0.284735
	1744.76	-0.570109	-0.687433	-0.587417	-0.584591	-0.485607	-0.285886
	1748.56	-0.572548	-0.690427	-0.590899	-0.589746	-0.490701	-0.287453
	1752.39	-0.577765	-0.696598	-0.597472	-0.598558	-0.499535	-0.297964
	1756.22	-0.579564	-0.699817	-0.600181	-0.603941	-0.504796	-0.306936
	1760.04	-0.579404	-0.700925	-0.601537	-0.606096	-0.506265	-0.308336
	1763.84	-0.578532	-0.70255	-0.600405	-0.60777	-0.506545	-0.303777
	1767.66	-0.579543	-0.70437	-0.601895	-0.61035	-0.509614	-0.307545
	1771.48	-0.580483	-0.705686	-0.603541	-0.611996	-0.510936	-0.310614
	1775.3	-0.582835	-0.707885	-0.606225	-0.614747	-0.514004	-0.311842
	1779.09	-0.583462	-0.708529	-0.607296	-0.614954	-0.514391	-0.313253
	1782.9	-0.583746	-0.708706	-0.607259	-0.614883	-0.514721	-0.311287
	1786.72	-0.582661	-0.70924	-0.606112	-0.615241	-0.513495	-0.311082
	1790.5	-0.586003	-0.711597	-0.609802	-0.617818	-0.516831	-0.313369
	1794.31	-0.585446	-0.711884	-0.609499	-0.618229	-0.516405	-0.310138
	1798.12	-0.589165	-0.715074	-0.613171	-0.621032	-0.520024	-0.31719
	1801.93	-0.58955	-0.715531	-0.613682	-0.62146	-0.519826	-0.316545
	1805.71	-0.590184	-0.715218	-0.614816	-0.621981	-0.520499	-0.314482
	1809.51	-0.589731	-0.715202	-0.613722	-0.621472	-0.519282	-0.312758
	1813.31	-0.59029	-0.717034	-0.614537	-0.622791	-0.520263	-0.311199
	1817.08	-0.592691	-0.720004	-0.61606	-0.626096	-0.523122	-0.3184
	1820.88	-0.592104	-0.719456	-0.615799	-0.625515	-0.522635	-0.317095
	1824.68	-0.59313	-0.719925	-0.617113	-0.625983	-0.52288	-0.312837
	1828.47	-0.593768	-0.720441	-0.618187	-0.625922	-0.522811	-0.313751
	1832.24	-0.595697	-0.722042	-0.620576	-0.62795	-0.52544	-0.316171
	1836.03	-0.596036	-0.723293	-0.620647	-0.629359	-0.52735	-0.319654
	1839.82	-0.594765	-0.72226	-0.619303	-0.628667	-0.525531	-0.322131
	1843.58	-0.596894	-0.723267	-0.621395	-0.630217	-0.52864	-0.323407
	1847.37	-0.595355	-0.722635	-0.619618	-0.629392	-0.52733	-0.323661
	1851.16	-0.596345	-0.723938	-0.62078	-0.630796	-0.528725	-0.32403
	1854.91	-0.593463	-0.721653	-0.618582	-0.627717	-0.52399	-0.318527
	1858.69	-0.596079	-0.723649	-0.620911	-0.629095	-0.525297	-0.313411
	1862.47	-0.597451	-0.724855	-0.621193	-0.629331	-0.52473	-0.31357
	1866.22	-0.594282	-0.721581	-0.617611	-0.624137	-0.515912	-0.29833
	1870	-0.595087	-0.720732	-0.618083	-0.622113	-0.512945	-0.291896
	1873.78	-0.598266	-0.723749	-0.621097	-0.62471	-0.514028	-0.291391
	1877.52	-0.597816	-0.723006	-0.620453	-0.625191	-0.515127	-0.293577
	1881.29	-0.595685	-0.723219	-0.61909	-0.625603	-0.51645	-0.296827
	1885.06	-0.593673	-0.722167	-0.616781	-0.62589	-0.518924	-0.306009
	1888.8	-0.592081	-0.721395	-0.616159	-0.625735	-0.519587	-0.305314
	1892.57	-0.589573	-0.719358	-0.614994	-0.623583	-0.517833	-0.303679
	1896.34	-0.590144	-0.719258	-0.615514	-0.624086	-0.518626	-0.305383
	1900.07	-0.590223	-0.719407	-0.615127	-0.623682	-0.518328	-0.304496
	1903.83	-0.590133	-0.719146	-0.614802	-0.622778	-0.516734	-0.303005
	1907.56	-0.590616	-0.719422	-0.615154	-0.622609	-0.515887	-0.304782
	1911.32	-0.590647	-0.719362	-0.615267	-0.622522	-0.514833	-0.297642
	1915.08	-0.591474	-0.719405	-0.615336	-0.62286	-0.515559	-0.297505
	1918.81	-0.591334	-0.719713	-0.615295	-0.622887	-0.515076	-0.293111
	1922.56	-0.590752	-0.720087	-0.615704	-0.622926	-0.515216	-0.295797
	1926.28	-0.588484	-0.718349	-0.613662	-0.621315	-0.513827	-0.295717
	1930.04	-0.587394	-0.717187	-0.612604	-0.621019	-0.514766	-0.298636
	1933.78	-0.589059	-0.718916	-0.613846	-0.622533	-0.516887	-0.300559
	1937.5	-0.591964	-0.720552	-0.616658	-0.625612	-0.521261	-0.31045
	1941.25	-0.588344	-0.718341	-0.614048	-0.622353	-0.516392	-0.301565
	1944.96	-0.590187	-0.718342	-0.615353	-0.623212	-0.518329	-0.302897
	1948.71	-0.589516	-0.718443	-0.614526	-0.622883	-0.516513	-0.302723
	1952.45	-0.59186	-0.720583	-0.615841	-0.624805	-0.517966	-0.303956
	1956.16	-0.587944	-0.717295	-0.612207	-0.620189	-0.512657	-0.294754
	1959.89	-0.588469	-0.716617	-0.612922	-0.619422	-0.511788	-0.291486
	1963.6	-0.584102	-0.713382	-0.609538	-0.615502	-0.505417	-0.28303
	1967.34	-0.586412	-0.715158	-0.611075	-0.616975	-0.506375	-0.283296
	1971.04	-0.581786	-0.711631	-0.606388	-0.612458	-0.500253	-0.274169
	1974.77	-0.583962	-0.714303	-0.608334	-0.614177	-0.502767	-0.276939
	1978.5	-0.583513	-0.713394	-0.607933	-0.61408	-0.502517	-0.274593
	1982.2	-0.584532	-0.713651	-0.608983	-0.614858	-0.504358	-0.279051
	1985.92	-0.580505	-0.710055	-0.605238	-0.61121	-0.499493	-0.272579
	1989.62	-0.577939	-0.708688	-0.603025	-0.609409	-0.49778	-0.269367
	1993.34	-0.578191	-0.709302	-0.603405	-0.609799	-0.498261	-0.272016
	1997.04	-0.574576	-0.706673	-0.599952	-0.60679	-0.494237	-0.266335
	2000.75	-0.573122	-0.705681	-0.598698	-0.605912	-0.493271	-0.267411
	2004.44	-0.572151	-0.705019	-0.597271	-0.605002	-0.492453	-0.269516
	2008.16	-0.571003	-0.703431	-0.597115	-0.603586	-0.492353	-0.266623
	2011.85	-0.570925	-0.702523	-0.59715	-0.603322	-0.49271	-0.264336
	2015.56	-0.569493	-0.701986	-0.595848	-0.602791	-0.491438	-0.261468
	2019.24	-0.566994	-0.699847	-0.593825	-0.60022	-0.489103	-0.259525
	2022.95	-0.570256	-0.703453	-0.596521	-0.604152	-0.493113	-0.267088
	2026.66	-0.567248	-0.700559	-0.592879	-0.600585	-0.488444	-0.25972
	2030.34	-0.565085	-0.69839	-0.591586	-0.597904	-0.484742	-0.255914
	2034.04	-0.56568	-0.697604	-0.592025	-0.597798	-0.485001	-0.259042
	2037.72	-0.56473	-0.696101	-0.590699	-0.59553	-0.482105	-0.249679
	2041.42	-0.563582	-0.694904	-0.589483	-0.592829	-0.478122	-0.236889
	2045.09	-0.563269	-0.695362	-0.588609	-0.592274	-0.47586	-0.236292
	2048.79	-0.563749	-0.695996	-0.587813	-0.591785	-0.473936	-0.234401
	2052.46	-0.562358	-0.693841	-0.585848	-0.588434	-0.467545	-0.223823
	2056.12	-0.561203	-0.692896	-0.584089	-0.585523	-0.460786	-0.209176
	2059.82	-0.55854	-0.691036	-0.581912	-0.581862	-0.455843	-0.199498
	2063.48	-0.559577	-0.690728	-0.582848	-0.582549	-0.457086	-0.204807
	2067.17	-0.560898	-0.691119	-0.584715	-0.584715	-0.462174	-0.212698
	2070.83	-0.56136	-0.69179	-0.585523	-0.587265	-0.466684	-0.222936
	2074.52	-0.5621	-0.692963	-0.58542	-0.589058	-0.470566	-0.230277
	2078.18	-0.561341	-0.692679	-0.585212	-0.588691	-0.471073	-0.230644
	2081.86	-0.55907	-0.690411	-0.582942	-0.585406	-0.467182	-0.227407
	2085.51	-0.55564	-0.688134	-0.580196	-0.582471	-0.46419	-0.22382
	2089.19	-0.558638	-0.689671	-0.581593	-0.584831	-0.466027	-0.224071
	2092.84	-0.559443	-0.690344	-0.582644	-0.585664	-0.465675	-0.226824
	2096.52	-0.558535	-0.690257	-0.58154	-0.584166	-0.465025	-0.222266
	2100.17	-0.557446	-0.689615	-0.580994	-0.582382	-0.461105	-0.214782
	2103.82	-0.555409	-0.687498	-0.578727	-0.579851	-0.457613	-0.21143
	2107.49	-0.555594	-0.687016	-0.579112	-0.58019	-0.457945	-0.210827
	2111.13	-0.555351	-0.686106	-0.578678	-0.578722	-0.456214	-0.20998
	2114.8	-0.556269	-0.686859	-0.579243	-0.579581	-0.458034	-0.210368
	2118.44	-0.551744	-0.683413	-0.574944	-0.576037	-0.453358	-0.202304
	2122.11	-0.553128	-0.684792	-0.576602	-0.577122	-0.455781	-0.20827
	2125.74	-0.55314	-0.684465	-0.576842	-0.576286	-0.454527	-0.204879
	2129.38	-0.550339	-0.682522	-0.574409	-0.573819	-0.45095	-0.199153
	2133.04	-0.55395	-0.685583	-0.577359	-0.576824	-0.453408	-0.202595
	2136.67	-0.555359	-0.6868	-0.577961	-0.57755	-0.452633	-0.201009
	2140.33	-0.555915	-0.686417	-0.578295	-0.576559	-0.451383	-0.195335
	2143.96	-0.554623	-0.685716	-0.575953	-0.574775	-0.447975	-0.187416
	2147.59	-0.554976	-0.68656	-0.576832	-0.575507	-0.449165	-0.191683
	2151.24	-0.556489	-0.686854	-0.578317	-0.577419	-0.451556	-0.195181
	2154.86	-0.558577	-0.689976	-0.580506	-0.580786	-0.454912	-0.201272
	2158.51	-0.557995	-0.688781	-0.5799	-0.579497	-0.455503	-0.20245
	2162.13	-0.557495	-0.687031	-0.579715	-0.57812	-0.455382	-0.202093
	2165.75	-0.55901	-0.688231	-0.580831	-0.579478	-0.45737	-0.207054
	2169.4	-0.559258	-0.689374	-0.580572	-0.580884	-0.458854	-0.209498
	2173.01	-0.559115	-0.689371	-0.579798	-0.579258	-0.455008	-0.205203
	2176.63	-0.56236	-0.691006	-0.583293	-0.581045	-0.45763	-0.204741
	2180.27	-0.564918	-0.692802	-0.585023	-0.581621	-0.458373	-0.201357
	2183.88	-0.563392	-0.69231	-0.583363	-0.579982	-0.453872	-0.197916
	2187.52	-0.563291	-0.69095	-0.582854	-0.578089	-0.452297	-0.193213
	2191.13	-0.560212	-0.687946	-0.580031	-0.575495	-0.449028	-0.187544
	2194.73	-0.562877	-0.69237	-0.582007	-0.579298	-0.453437	-0.195064
	2198.37	-0.564685	-0.694437	-0.583642	-0.582224	-0.456386	-0.204273
	2201.97	-0.563761	-0.692199	-0.583101	-0.580439	-0.454193	-0.197336
	2205.57	-0.564639	-0.692814	-0.584355	-0.580952	-0.455054	-0.198952
	2209.2	-0.562962	-0.692017	-0.582885	-0.579754	-0.452734	-0.196411
	2212.8	-0.565144	-0.692606	-0.585046	-0.580236	-0.454212	-0.195366
	2216.4	-0.568033	-0.696766	-0.587248	-0.583623	-0.457408	-0.198023
	2220.02	-0.56708	-0.696542	-0.585014	-0.582608	-0.454574	-0.197045
	2223.61	-0.566207	-0.695748	-0.584307	-0.581506	-0.452704	-0.195376
	2227.21	-0.566622	-0.695511	-0.58494	-0.581115	-0.452726	-0.191166
	2230.83	-0.568972	-0.696875	-0.587638	-0.582504	-0.453422	-0.190086
	2234.42	-0.570078	-0.697681	-0.589229	-0.583346	-0.454135	-0.192589
	2238	-0.566746	-0.694327	-0.585841	-0.57896	-0.448615	-0.1847
	2241.59	-0.568657	-0.696678	-0.587135	-0.58104	-0.450829	-0.187735
	2245.2	-0.573322	-0.70087	-0.590827	-0.584798	-0.455349	-0.193777
	2248.79	-0.571759	-0.698973	-0.589309	-0.582476	-0.452407	-0.188222
	2252.37	-0.571787	-0.699175	-0.588789	-0.581955	-0.451646	-0.1893
	2255.98	-0.57237	-0.699428	-0.588764	-0.58174	-0.44999	-0.185757
	2259.55	-0.574531	-0.701546	-0.590943	-0.584205	-0.452028	-0.189575
	2263.13	-0.577406	-0.70323	-0.593719	-0.58679	-0.456	-0.196914
	2266.71	-0.575228	-0.700842	-0.592151	-0.584299	-0.453085	-0.191279
	2270.31	-0.577955	-0.704019	-0.594091	-0.587488	-0.456043	-0.194973
	2273.88	-0.577278	-0.702957	-0.59388	-0.585874	-0.454906	-0.189376
	2277.45	-0.580411	-0.705365	-0.596039	-0.588048	-0.457608	-0.1942
	2281.02	-0.579564	-0.705368	-0.59461	-0.587066	-0.453644	-0.190014
	2284.62	-0.582504	-0.708189	-0.596807	-0.589427	-0.455994	-0.190833
	2288.18	-0.582182	-0.708036	-0.596929	-0.58877	-0.45447	-0.192021
	2291.75	-0.582244	-0.706463	-0.596888	-0.587231	-0.454306	-0.19123
	2295.31	-0.583033	-0.707	-0.597185	-0.587712	-0.453536	-0.188916
	2298.9	-0.584573	-0.708186	-0.599722	-0.589229	-0.45634	-0.192544
	2302.46	-0.584733	-0.708348	-0.600254	-0.590379	-0.459581	-0.197306
	2306.02	-0.585902	-0.709086	-0.601384	-0.592416	-0.463141	-0.202199
	2309.58	-0.588124	-0.711569	-0.60335	-0.596633	-0.468746	-0.21451
	2313.16	-0.586704	-0.710603	-0.602327	-0.595574	-0.467711	-0.215923
	2316.72	-0.586342	-0.710511	-0.601638	-0.595007	-0.468166	-0.215514
	2320.27	-0.586344	-0.710172	-0.601283	-0.594472	-0.467054	-0.214352
	2323.82	-0.584643	-0.709112	-0.598833	-0.591337	-0.461196	-0.207284
	2327.4	-0.584219	-0.708319	-0.598427	-0.588792	-0.456903	-0.195856
	2330.94	-0.585558	-0.709879	-0.598985	-0.589788	-0.455642	-0.193198
	2334.49	-0.588018	-0.712246	-0.601499	-0.592828	-0.459359	-0.197846
	2338.04	-0.588776	-0.712861	-0.602963	-0.594545	-0.464394	-0.210987
	2341.58	-0.587429	-0.712369	-0.602272	-0.595117	-0.467361	-0.218028
	2345.15	-0.584533	-0.710103	-0.600788	-0.593727	-0.468257	-0.220977
	2348.69	-0.583828	-0.708592	-0.601177	-0.594948	-0.47158	-0.227207
	2352.23	-0.584711	-0.709801	-0.602101	-0.596555	-0.475342	-0.232272
	2355.77	-0.584717	-0.711381	-0.602187	-0.598304	-0.476534	-0.236961
	2359.3	-0.584054	-0.711021	-0.601766	-0.598684	-0.477941	-0.243561
	2362.84	-0.584367	-0.711748	-0.602005	-0.598849	-0.478979	-0.240785
	2366.4	-0.586257	-0.713028	-0.603295	-0.601052	-0.481572	-0.24547
	2369.93	-0.586466	-0.713537	-0.603365	-0.602012	-0.482915	-0.251056
	2373.46	-0.584758	-0.712039	-0.602587	-0.600325	-0.481862	-0.24665
	2376.99	-0.584523	-0.711721	-0.602856	-0.601099	-0.484499	-0.250646
	2380.51	-0.587776	-0.715787	-0.605918	-0.606255	-0.49097	-0.265931
	2384.04	-0.587694	-0.715701	-0.60562	-0.607297	-0.494029	-0.272478
	2387.59	-0.588412	-0.715454	-0.607518	-0.608772	-0.496679	-0.274904
	2391.11	-0.587466	-0.714882	-0.607248	-0.608068	-0.497174	-0.277189
	2394.63	-0.584164	-0.713924	-0.604254	-0.606515	-0.496047	-0.27265
	2398.15	-0.584838	-0.714858	-0.604773	-0.607589	-0.497842	-0.282013
	2401.67	-0.587932	-0.716706	-0.607333	-0.610631	-0.501566	-0.28657
	2405.19	-0.587735	-0.715606	-0.607489	-0.610094	-0.502801	-0.28504
	2408.7	-0.586051	-0.713997	-0.606116	-0.608653	-0.500518	-0.281164
	2412.22	-0.5862	-0.713838	-0.606205	-0.608286	-0.501036	-0.281271
	2415.75	-0.588177	-0.715476	-0.607785	-0.610741	-0.504158	-0.288949
	2419.27	-0.591776	-0.719085	-0.611018	-0.613621	-0.506747	-0.293269
	2422.77	-0.59155	-0.719142	-0.610111	-0.613394	-0.505083	-0.291831
	2426.28	-0.590023	-0.717393	-0.609295	-0.610387	-0.5016	-0.285141
	2429.79	-0.589065	-0.715935	-0.608537	-0.607952	-0.498495	-0.281459
	2433.29	-0.587219	-0.714669	-0.605898	-0.605862	-0.494961	-0.276185
	2436.8	-0.587101	-0.714286	-0.60575	-0.605155	-0.494519	-0.271663
	2440.3	-0.58681	-0.713438	-0.605102	-0.604797	-0.494553	-0.269378
	2443.8	-0.588234	-0.715258	-0.60649	-0.607421	-0.497327	-0.280974
	2447.3	-0.58894	-0.716205	-0.607104	-0.608549	-0.499573	-0.285261
	2450.79	-0.587669	-0.714624	-0.606637	-0.607552	-0.498877	-0.284913
	2454.31	-0.589644	-0.716783	-0.609279	-0.609331	-0.501585	-0.28814
	2457.81	-0.590419	-0.717442	-0.609431	-0.610774	-0.504262	-0.292413
	2461.3	-0.589084	-0.716367	-0.608012	-0.609609	-0.502634	-0.287702
	2464.79	-0.587254	-0.714798	-0.606208	-0.607514	-0.50077	-0.285743
	2468.28	-0.586705	-0.714382	-0.605538	-0.607121	-0.499098	-0.283697
	2471.77	-0.588232	-0.714844	-0.60669	-0.608429	-0.501401	-0.286814
	2475.26	-0.58921	-0.715256	-0.607128	-0.609403	-0.50376	-0.288953
	2478.74	-0.59057	-0.716335	-0.608411	-0.610365	-0.504577	-0.294963
	2482.23	-0.58823	-0.715047	-0.606603	-0.608956	-0.502489	-0.289379
	2485.71	-0.590244	-0.715864	-0.607847	-0.610596	-0.505091	-0.2928
	2489.19	-0.590554	-0.715073	-0.608433	-0.610535	-0.50646	-0.299504
	2492.67	-0.589306	-0.714754	-0.607004	-0.609942	-0.504813	-0.295558
	2496.14	-0.589618	-0.714822	-0.606775	-0.61006	-0.505981	-0.300093
	2499.62	-0.589682	-0.714656	-0.606987	-0.609396	-0.505271	-0.299127
	2503.1	-0.590146	-0.714443	-0.607152	-0.609556	-0.507021	-0.299615
	2506.57	-0.59016	-0.714468	-0.607637	-0.609821	-0.507376	-0.301031
	2510.04	-0.591158	-0.714993	-0.607534	-0.610695	-0.508396	-0.304454
	2513.51	-0.591675	-0.714628	-0.607957	-0.610567	-0.508743	-0.302426
	2516.98	-0.594228	-0.716102	-0.609979	-0.611875	-0.509977	-0.306144
	2520.45	-0.591223	-0.712828	-0.607125	-0.608182	-0.505862	-0.299643
	2523.91	-0.592081	-0.712749	-0.607634	-0.608349	-0.506203	-0.300057
	2527.38	-0.59588	-0.715651	-0.610978	-0.611898	-0.510394	-0.307261
	2530.84	-0.597412	-0.716414	-0.61155	-0.612366	-0.511661	-0.310771
	2534.3	-0.594596	-0.71402	-0.608774	-0.609598	-0.508439	-0.305768
	2537.76	-0.596999	-0.713499	-0.610459	-0.610674	-0.51008	-0.305212
	2541.22	-0.598621	-0.71396	-0.610637	-0.610849	-0.511312	-0.308765
	2544.68	-0.59903	-0.714419	-0.610445	-0.611384	-0.511045	-0.311573
	2548.13	-0.59737	-0.711493	-0.608567	-0.609109	-0.510078	-0.308957
	2551.59	-0.597588	-0.709339	-0.608011	-0.606672	-0.509181	-0.307266
	2555.04	-0.596734	-0.706077	-0.605949	-0.60343	-0.505942	-0.303893
	2558.49	-0.596098	-0.703494	-0.604284	-0.600858	-0.503953	-0.301906
	2561.94	-0.598987	-0.706003	-0.606052	-0.603857	-0.507344	-0.308662
	2565.39	-0.599161	-0.705369	-0.606224	-0.603132	-0.507635	-0.310245
	2568.84	-0.599252	-0.704729	-0.605392	-0.602619	-0.509093	-0.314641
	2572.28	-0.599618	-0.705405	-0.605366	-0.604376	-0.511095	-0.320178
	2575.73	-0.599211	-0.704866	-0.60525	-0.60409	-0.510972	-0.323956
	2579.17	-0.597629	-0.702427	-0.603844	-0.601709	-0.509415	-0.318891
	2582.59	-0.599734	-0.705334	-0.606113	-0.605113	-0.514357	-0.325012
	2586.03	-0.599341	-0.70686	-0.606545	-0.605571	-0.513734	-0.325138
	2589.46	-0.596443	-0.704934	-0.604415	-0.604372	-0.512159	-0.322952
	2592.9	-0.598267	-0.707123	-0.60652	-0.606474	-0.515683	-0.328422
	2596.34	-0.597571	-0.706782	-0.605566	-0.606116	-0.515327	-0.328522
	2599.77	-0.59693	-0.707475	-0.606011	-0.606465	-0.514989	-0.326883
	2603.2	-0.596486	-0.706446	-0.604784	-0.605657	-0.514672	-0.328527
	2606.63	-0.598014	-0.707766	-0.60637	-0.606931	-0.516728	-0.330514
	2610.06	-0.596087	-0.705123	-0.604478	-0.603857	-0.51308	-0.325817
	2613.49	-0.592769	-0.702275	-0.601752	-0.600662	-0.508919	-0.320716
	2616.89	-0.592793	-0.701362	-0.600562	-0.599505	-0.506978	-0.315932
	2620.32	-0.595422	-0.703457	-0.602648	-0.60162	-0.50834	-0.317499
	2623.74	-0.593914	-0.702064	-0.60027	-0.5995	-0.507212	-0.318744
	2627.16	-0.595337	-0.70248	-0.602249	-0.600266	-0.508118	-0.319159
	2630.58	-0.593231	-0.699825	-0.600027	-0.596937	-0.504567	-0.315077
	2634	-0.593435	-0.699775	-0.599372	-0.597235	-0.505106	-0.316778
	2637.42	-0.593865	-0.699171	-0.599941	-0.597025	-0.506415	-0.319309
	2640.84	-0.593265	-0.697685	-0.599367	-0.596146	-0.506033	-0.320109
	2644.23	-0.593861	-0.697561	-0.599295	-0.595846	-0.507271	-0.320236
	2647.64	-0.591551	-0.695558	-0.597271	-0.593254	-0.504405	-0.316662
	2651.05	-0.590797	-0.695872	-0.595819	-0.59318	-0.503664	-0.318792
	2654.46	-0.590308	-0.695813	-0.594553	-0.591821	-0.502201	-0.317264
	2657.87	-0.588718	-0.693537	-0.592881	-0.588566	-0.498028	-0.309239
	2661.28	-0.587095	-0.690366	-0.591195	-0.585555	-0.494914	-0.30263
	2664.66	-0.587889	-0.691351	-0.591503	-0.585313	-0.494411	-0.301878
	2668.07	-0.588123	-0.690855	-0.590154	-0.584626	-0.493319	-0.301133
	2671.47	-0.588264	-0.690166	-0.589889	-0.584276	-0.492209	-0.300477
	2674.87	-0.587611	-0.688983	-0.588825	-0.58181	-0.489081	-0.295827
	2678.28	-0.586272	-0.68713	-0.587362	-0.578953	-0.485744	-0.293477
	2681.67	-0.583791	-0.68467	-0.585533	-0.576369	-0.484322	-0.289383
	2685.05	-0.585145	-0.685667	-0.586	-0.578123	-0.486068	-0.294138
	2688.44	-0.583161	-0.683102	-0.58389	-0.574783	-0.482457	-0.290591
	2691.84	-0.582995	-0.681986	-0.583018	-0.573166	-0.48164	-0.290128
	2695.23	-0.583401	-0.682719	-0.581603	-0.572541	-0.480182	-0.290764
	2698.62	-0.583065	-0.681037	-0.580863	-0.56978	-0.477501	-0.284254
	2701.99	-0.582305	-0.678645	-0.579161	-0.565385	-0.471977	-0.273901
	2705.38	-0.577588	-0.672026	-0.572409	-0.555845	-0.460834	-0.258035
	2708.77	-0.57715	-0.668794	-0.569595	-0.549619	-0.453206	-0.248568
	2712.15	-0.579248	-0.667286	-0.569561	-0.546146	-0.449513	-0.243886
	2715.51	-0.574245	-0.659365	-0.561506	-0.535615	-0.438218	-0.23348
	2718.9	-0.574794	-0.656664	-0.558683	-0.532311	-0.436012	-0.234393
	2722.28	-0.572747	-0.650809	-0.554341	-0.52619	-0.432038	-0.232092
	2725.66	-0.57285	-0.648069	-0.552789	-0.523992	-0.432256	-0.235213
	2729.02	-0.571707	-0.644694	-0.55218	-0.521975	-0.433185	-0.238924
	2732.39	-0.571197	-0.64205	-0.55059	-0.522202	-0.434542	-0.244473
	2735.77	-0.572054	-0.642399	-0.552017	-0.525224	-0.439009	-0.252458
	2739.15	-0.569843	-0.639797	-0.550954	-0.525631	-0.439666	-0.249473
	2742.49	-0.568543	-0.638951	-0.551278	-0.528516	-0.442814	-0.25214
	2745.87	-0.567019	-0.638265	-0.551785	-0.529496	-0.444988	-0.25509
	2749.24	-0.566027	-0.637611	-0.551009	-0.531795	-0.446423	-0.255306
	2752.61	-0.566929	-0.639974	-0.553131	-0.535748	-0.450412	-0.261847
	2755.95	-0.567733	-0.641674	-0.554502	-0.538099	-0.453299	-0.264645
	2759.32	-0.566514	-0.641082	-0.554323	-0.538339	-0.453781	-0.265146
	2762.68	-0.566544	-0.641711	-0.554979	-0.539898	-0.455844	-0.266125
	2766.02	-0.563938	-0.639187	-0.552831	-0.538379	-0.454623	-0.26627
	2769.38	-0.563988	-0.64014	-0.552948	-0.539397	-0.457005	-0.273425
	2772.75	-0.564567	-0.641699	-0.554044	-0.54161	-0.460177	-0.280944
	2776.11	-0.563517	-0.641342	-0.553559	-0.541832	-0.460989	-0.281248
	2779.44	-0.561149	-0.6399	-0.552619	-0.540697	-0.460487	-0.279799
	2782.8	-0.560911	-0.64103	-0.552223	-0.541908	-0.462767	-0.283906
	2786.15	-0.562443	-0.643678	-0.554385	-0.544192	-0.465529	-0.288046
	2789.48	-0.564761	-0.645775	-0.557304	-0.546308	-0.468212	-0.293388
	2792.83	-0.56384	-0.644814	-0.555752	-0.544724	-0.467263	-0.293956
	2796.19	-0.562037	-0.644449	-0.554519	-0.541824	-0.463269	-0.286602
	2799.51	-0.560771	-0.642857	-0.55249	-0.539269	-0.460663	-0.284847
	2802.86	-0.560151	-0.642099	-0.550358	-0.537471	-0.45866	-0.283452
	2806.21	-0.559842	-0.640305	-0.548643	-0.534187	-0.45542	-0.282372
	2809.53	-0.55501	-0.633471	-0.54184	-0.52509	-0.446191	-0.270174
	2812.87	-0.553337	-0.628814	-0.537275	-0.518115	-0.439462	-0.266717
	2816.21	-0.548811	-0.620402	-0.529139	-0.507054	-0.427861	-0.253695
	2819.53	-0.547987	-0.615157	-0.524963	-0.498581	-0.420431	-0.246187
	2822.87	-0.545325	-0.606633	-0.518255	-0.48531	-0.408132	-0.231937
	2826.19	-0.544219	-0.598619	-0.509488	-0.470564	-0.393865	-0.220603
	2829.52	-0.541513	-0.586969	-0.498022	-0.450095	-0.37486	-0.200042
	2832.86	-0.536101	-0.571525	-0.483416	-0.42271	-0.347969	-0.168396
	2836.17	-0.531772	-0.555068	-0.466481	-0.389818	-0.316415	-0.130721
	2839.5	-0.52584	-0.53407	-0.4411	-0.34314	-0.269455	-0.0829549
	2842.83	-0.515862	-0.499218	-0.402573	-0.267938	-0.193989	0.000551903
	2846.14	-0.503805	-0.452001	-0.347075	-0.157353	-0.0806362	0.118979
	2849.47	-0.495645	-0.403781	-0.288686	-0.0364164	0.043953	0.249558
	2852.77	-0.485993	-0.354037	-0.236469	0.0725749	0.153993	0.362159
	2856.1	-0.477533	-0.311939	-0.198834	0.142509	0.22607	0.433603
	2859.42	-0.468886	-0.27409	-0.17669	0.174788	0.257054	0.46421
	2862.72	-0.460758	-0.229185	-0.160326	0.195185	0.271756	0.486831
	2866.05	-0.452309	-0.172992	-0.133239	0.229528	0.300692	0.528518
	2869.34	-0.44005	-0.10127	-0.0907181	0.289847	0.354809	0.591908
	2872.66	-0.43006	-0.0315186	-0.0500779	0.35458	0.414186	0.667539
	2875.95	-0.41822	0.0303042	-0.00334391	0.423423	0.482022	0.740259
	2879.27	-0.406319	0.0745927	0.0342323	0.476927	0.537585	0.800059
	2882.59	-0.397185	0.0994421	0.0580696	0.512035	0.574341	0.843792
	2885.88	-0.391838	0.116982	0.0734038	0.542161	0.604233	0.869679
	2889.19	-0.382206	0.143954	0.0956478	0.584127	0.645061	0.918738
	2892.48	-0.378021	0.165985	0.107113	0.613116	0.675989	0.959884
	2895.79	-0.375151	0.180232	0.116005	0.628588	0.69078	0.967771
	2899.07	-0.367068	0.203095	0.136472	0.653261	0.714597	0.985329
	2902.38	-0.35865	0.23139	0.150805	0.676253	0.733072	1.01355
	2905.66	-0.350131	0.264859	0.166308	0.702399	0.757562	1.03943
	2908.96	-0.342335	0.301235	0.191648	0.730836	0.786771	1.05673
	2912.24	-0.336408	0.346603	0.217852	0.767391	0.818755	1.09425
	2915.54	-0.324292	0.420193	0.260508	0.83182	0.876735	1.16331
	2918.82	-0.312848	0.494596	0.30507	0.89414	0.932156	1.23424
	2922.12	-0.300203	0.57681	0.352894	0.964451	0.993984	1.31049
	2925.39	-0.282983	0.666306	0.404609	1.0438	1.0678	1.38909
	2928.69	-0.27073	0.737469	0.448815	1.10746	1.1264	1.44268
	2931.96	-0.251687	0.820644	0.50196	1.18616	1.19942	1.51879
	2935.25	-0.237868	0.883583	0.539071	1.23778	1.2466	1.57771
	2938.52	-0.230647	0.908557	0.553453	1.24712	1.25184	1.57992
	2941.81	-0.232308	0.888987	0.529444	1.20109	1.20217	1.51653
	2945.08	-0.226648	0.876515	0.512565	1.15828	1.15455	1.46544
	2948.36	-0.227642	0.8289	0.475002	1.07958	1.07609	1.37537
	2951.63	-0.231776	0.758549	0.425105	0.980724	0.979435	1.26987
	2954.91	-0.23587	0.683391	0.374278	0.889243	0.890993	1.17269
	2958.17	-0.239705	0.617435	0.334314	0.817346	0.821835	1.09751
	2961.46	-0.23954	0.567523	0.306569	0.764571	0.772976	1.04103
	2964.71	-0.24152	0.527052	0.282195	0.720007	0.733178	0.989347
	2967.99	-0.240965	0.497954	0.263176	0.684004	0.699337	0.949182
	2971.25	-0.234751	0.480144	0.257241	0.66028	0.678114	0.923751
	2974.5	-0.233555	0.45414	0.238359	0.622019	0.639079	0.885499
	2977.78	-0.230244	0.430005	0.218676	0.583615	0.599456	0.845229
	2981.03	-0.225089	0.40374	0.202383	0.547591	0.56425	0.801894
	2984.3	-0.218873	0.376802	0.18324	0.506736	0.52864	0.766681
	2987.55	-0.217297	0.336482	0.155846	0.456984	0.481255	0.721564
	2990.82	-0.218527	0.281841	0.120119	0.393423	0.420917	0.655446
	2994.06	-0.221139	0.221354	0.0840432	0.326903	0.356833	0.578817
	2997.31	-0.221542	0.162648	0.0524647	0.264736	0.298566	0.503479
	3000.57	-0.215095	0.111198	0.0282518	0.214393	0.252057	0.449179
	3003.81	-0.210096	0.064057	-0.000175863	0.170219	0.212022	0.410653
	3007.08	-0.206966	0.0224052	-0.0221727	0.136141	0.180535	0.369637
	3010.32	-0.194494	-0.00175031	-0.0234845	0.125809	0.175649	0.357803
	3013.55	-0.184587	-0.0254792	-0.0272254	0.11377	0.168444	0.343254
	3016.81	-0.176086	-0.0491311	-0.0344844	0.095323	0.153426	0.323649
	3020.05	-0.164919	-0.0650013	-0.0407168	0.076584	0.137411	0.30881
	3023.28	-0.160158	-0.084636	-0.0556509	0.0468692	0.105761	0.272525
	3026.54	-0.150895	-0.0977367	-0.0626908	0.0207844	0.0784126	0.241078
	3029.77	-0.134568	-0.0987885	-0.0611048	0.00725264	0.0629412	0.222699
	3033.02	-0.114398	-0.0869685	-0.0487353	0.00886699	0.0640939	0.221446
	3036.25	-0.0954386	-0.0694892	-0.032247	0.0197044	0.0738205	0.228217
	3039.47	-0.0745495	-0.0474355	-0.0122708	0.0386296	0.0936287	0.249934
	3042.72	-0.0581805	-0.028951	0.00780047	0.0560408	0.109688	0.261414
	3045.95	-0.0374267	-0.00575464	0.0310307	0.0780352	0.130436	0.279644
	3049.17	-0.0171654	0.0174381	0.0515478	0.0987687	0.152353	0.30311
	3052.42	0.00369078	0.0384088	0.0703088	0.117394	0.16986	0.318165
	3055.64	0.0319142	0.0671502	0.0971941	0.143652	0.196533	0.348186
	3058.85	0.058444	0.0959847	0.12397	0.170862	0.222839	0.38395
	3062.1	0.0809668	0.119397	0.149767	0.192759	0.245033	0.402136
	3065.31	0.1097	0.152716	0.180626	0.22458	0.275251	0.43378
	3068.53	0.139854	0.179117	0.209069	0.249657	0.300329	0.451778
	3071.74	0.16523	0.195752	0.227264	0.261843	0.312582	0.463949
	3074.98	0.191018	0.20326	0.240218	0.266557	0.315964	0.464151
	3078.19	0.21328	0.201067	0.248849	0.261462	0.311635	0.45062
	3081.4	0.249615	0.215682	0.273545	0.274411	0.325697	0.457184
	3084.63	0.279311	0.226643	0.293364	0.284455	0.335733	0.462119
	3087.83	0.307512	0.242379	0.312052	0.297593	0.349612	0.479725
	3091.04	0.326622	0.252792	0.324257	0.304598	0.357275	0.485159
	3094.24	0.363001	0.280886	0.356158	0.332047	0.384419	0.511389
	3097.47	0.401123	0.315544	0.388713	0.364356	0.416079	0.543151
	3100.67	0.434676	0.34122	0.417906	0.39081	0.442669	0.566629
	3103.87	0.474263	0.375951	0.453078	0.424252	0.475129	0.601241
	3107.1	0.503521	0.400724	0.481458	0.448146	0.497887	0.622276
	3110.29	0.545382	0.436931	0.521704	0.48441	0.536289	0.66175
	3113.49	0.596309	0.483898	0.567664	0.530762	0.585129	0.710148
	3116.68	0.645148	0.534151	0.611853	0.577825	0.632774	0.770325
	3119.88	0.67954	0.565679	0.645288	0.609862	0.663899	0.795199
	3123.1	0.720818	0.599479	0.686612	0.642767	0.698402	0.826763
	3126.29	0.769248	0.642281	0.735175	0.686687	0.742894	0.866481
	3129.48	0.799321	0.670876	0.76398	0.714694	0.771247	0.889295
	3132.66	0.853675	0.723102	0.813627	0.765426	0.822956	0.947167
	3135.88	0.895099	0.762841	0.851165	0.802876	0.859703	0.98466
	3139.06	0.936395	0.796857	0.890936	0.836251	0.894466	1.01394
	3142.25	0.978526	0.829236	0.929058	0.870003	0.928681	1.04479
	3145.43	1.03837	0.883541	0.983644	0.922001	0.982142	1.1052
	3148.61	1.09843	0.941369	1.03931	0.977968	1.03827	1.15758
	3151.82	1.14386	0.980073	1.08404	1.0173	1.0797	1.19424
	3155	1.18429	1.01203	1.12244	1.05051	1.11208	1.22614
	3158.17	1.23497	1.06019	1.16984	1.09729	1.15825	1.27935
	3161.35	1.27545	1.09966	1.2087	1.13532	1.19703	1.31594
	3164.53	1.29916	1.1237	1.22724	1.15763	1.22055	1.33531
	3167.73	1.3516	1.17267	1.27643	1.20689	1.27032	1.38662
	3170.9	1.41588	1.23344	1.3383	1.2681	1.32945	1.45222
	3174.07	1.47977	1.29278	1.40077	1.32709	1.38627	1.51227
	3177.24	1.53087	1.339	1.4559	1.37373	1.43557	1.54768
	3180.41	1.57811	1.38617	1.50013	1.41625	1.47729	1.58608
	3183.58	1.62069	1.43265	1.53512	1.45742	1.51692	1.62517
	3186.74	1.66736	1.47458	1.58012	1.49721	1.55478	1.6583
	3189.93	1.70106	1.50089	1.61709	1.52337	1.57965	1.68406
	3193.1	1.74918	1.54872	1.66119	1.57054	1.62461	1.73144
	3196.26	1.78977	1.58828	1.7013	1.60891	1.66296	1.76048
	3199.42	1.84494	1.64803	1.75598	1.66386	1.71795	1.81109
	3202.58	1.89933	1.70663	1.80281	1.71869	1.77063	1.87512
	3205.74	1.9287	1.73666	1.82841	1.74641	1.79503	1.91306
	3208.9	1.93936	1.74363	1.8427	1.75367	1.80359	1.91428
	3212.06	1.96241	1.76449	1.86517	1.77612	1.82688	1.92631
	3215.24	2.01404	1.81723	1.91846	1.82938	1.88059	1.96254
	3218.39	2.06658	1.86277	1.97206	1.87487	1.92699	2.01171
	3221.54	2.09072	1.87904	1.99405	1.88887	1.94459	2.0389
	3224.69	2.1432	1.93555	2.04285	1.9416	1.99413	2.10346
	3227.84	2.17025	1.96451	2.07373	1.97234	2.02015	2.12674
	3230.99	2.18657	1.98538	2.08932	1.99213	2.03882	2.1269
	3234.14	2.19084	1.98735	2.09484	1.99526	2.04376	2.12646
	3237.29	2.20297	1.98748	2.11427	1.99959	2.04951	2.12135
	3240.43	2.21503	1.99985	2.1261	2.00842	2.05854	2.13267
	3243.57	2.24691	2.04813	2.14801	2.04854	2.09447	2.17512
	3246.72	2.2846	2.08719	2.18071	2.08576	2.13102	2.22024
	3249.86	2.28757	2.0884	2.18428	2.08732	2.13199	2.22764
	3253	2.31108	2.11537	2.20532	2.10896	2.15541	2.25073
	3256.14	2.32464	2.13766	2.21763	2.12673	2.17127	2.27823
	3259.27	2.33599	2.15323	2.23367	2.14223	2.18644	2.28369
	3262.41	2.34797	2.17217	2.25492	2.16222	2.20439	2.29801
	3265.57	2.32801	2.15263	2.23767	2.14498	2.18588	2.2842
	3268.7	2.3095	2.14046	2.21948	2.13169	2.17148	2.27082
	3271.83	2.32846	2.15976	2.2378	2.15125	2.19414	2.29411
	3274.97	2.35462	2.18303	2.26506	2.1762	2.22129	2.31444
	3278.1	2.35459	2.18435	2.27004	2.18032	2.2246	2.31154
	3281.22	2.37901	2.21123	2.30048	2.20827	2.25102	2.33971
	3284.35	2.37301	2.21738	2.29605	2.21051	2.25054	2.34975
	3287.48	2.37849	2.21912	2.30148	2.21296	2.2522	2.34861
	3290.6	2.37468	2.21689	2.29547	2.20993	2.25138	2.34203
	3293.73	2.37293	2.2237	2.29231	2.21475	2.25272	2.34933
	3296.85	2.39955	2.24965	2.32107	2.24223	2.27616	2.37968
	3299.97	2.39989	2.2433	2.3242	2.23677	2.27277	2.37624
	3303.07	2.41193	2.2595	2.33093	2.2495	2.28795	2.39179
	3306.18	2.42215	2.27651	2.33852	2.26269	2.30033	2.40924
	3309.3	2.4171	2.26852	2.32947	2.25467	2.29179	2.39843
	3312.42	2.43317	2.27296	2.35228	2.26303	2.30402	2.39075
	3315.53	2.44922	2.28915	2.36437	2.27911	2.31811	2.41419
	3318.65	2.47468	2.31826	2.38468	2.30438	2.33997	2.44918
	3321.76	2.49927	2.34443	2.40942	2.32698	2.36321	2.47135
	3324.87	2.51294	2.36045	2.41729	2.34169	2.37666	2.48966
	3327.98	2.51044	2.34828	2.41518	2.3321	2.36868	2.47109
	3331.09	2.51576	2.34204	2.4187	2.32874	2.36882	2.46135
	3334.2	2.53281	2.3633	2.42878	2.34221	2.38392	2.48522
	3337.3	2.56624	2.39569	2.46084	2.3763	2.41425	2.51885
	3340.41	2.60179	2.42891	2.49293	2.40912	2.44265	2.5492
	3343.51	2.59129	2.40689	2.48366	2.39018	2.42718	2.52528
	3346.61	2.57987	2.39115	2.47684	2.37373	2.41523	2.5042
	3349.69	2.60184	2.41413	2.493	2.39465	2.4347	2.52339
	3352.79	2.65848	2.4653	2.54614	2.44548	2.48418	2.57927
	3355.89	2.6807	2.47741	2.56985	2.45891	2.49794	2.58801
	3358.99	2.68446	2.47965	2.57308	2.46121	2.50008	2.58619
	3362.08	2.70234	2.49659	2.58757	2.47708	2.51745	2.60611
	3365.18	2.73333	2.51965	2.61391	2.50111	2.54497	2.63997
	3368.27	2.76296	2.54973	2.63531	2.52649	2.56809	2.67849
	3371.36	2.80394	2.59184	2.67236	2.56397	2.60369	2.70822
	3374.46	2.81301	2.58816	2.6845	2.56616	2.60781	2.69582
	3377.52	2.82707	2.60504	2.69026	2.58046	2.62089	2.7299
	3380.61	2.86636	2.6402	2.72191	2.61071	2.65116	2.76811
	3383.7	2.89555	2.65518	2.75376	2.62875	2.67212	2.78148
	3386.78	2.9065	2.65792	2.76694	2.63526	2.67611	2.77529
	3389.87	2.89927	2.66098	2.75061	2.63209	2.67265	2.78477
	3392.95	2.90526	2.67127	2.75162	2.64034	2.68096	2.7848
	3396.01	2.94273	2.69945	2.79366	2.67331	2.71405	2.80725
	3399.09	2.99612	2.74818	2.84795	2.71899	2.76019	2.84648
	3402.17	3.04348	2.80395	2.88775	2.77036	2.80648	2.90981
	3405.25	3.06134	2.81911	2.89887	2.78412	2.81917	2.93033
	3408.33	3.05268	2.79913	2.89627	2.76692	2.80325	2.90526
	3411.41	3.0627	2.79857	2.90383	2.76909	2.80834	2.9123
	3414.46	3.05189	2.79106	2.88639	2.7576	2.7981	2.9057
	3417.53	3.05634	2.8017	2.88658	2.76569	2.80685	2.91329
	3420.61	3.07657	2.81714	2.90654	2.78116	2.82337	2.92261
	3423.68	3.07763	2.8013	2.91259	2.77039	2.82107	2.90454
	3426.73	3.0699	2.78784	2.90897	2.76128	2.81414	2.89256
	3429.8	3.09311	2.80166	2.92857	2.7779	2.82965	2.91439
	3432.86	3.08967	2.80143	2.91767	2.77328	2.82215	2.91793
	3435.93	3.10275	2.82641	2.92803	2.79412	2.83476	2.93242
	3439	3.08084	2.80358	2.90925	2.77372	2.81297	2.92589
	3442.04	3.07522	2.78758	2.91064	2.76081	2.80145	2.91983
	3445.1	3.05197	2.76915	2.8805	2.73788	2.77878	2.90178
	3448.16	3.05241	2.77394	2.87426	2.73945	2.78388	2.89934
	3451.22	3.04906	2.76912	2.87182	2.73621	2.78054	2.89272
	3454.26	3.03897	2.75642	2.86509	2.7263	2.76715	2.88562
	3457.32	3.01741	2.73457	2.84328	2.70717	2.74772	2.85742
	3460.37	2.99855	2.7216	2.82063	2.69092	2.73349	2.84103
	3463.41	2.97398	2.69839	2.79551	2.667	2.70903	2.82064
	3466.46	2.94564	2.66421	2.77058	2.63597	2.6797	2.78689
	3469.52	2.92518	2.64369	2.74748	2.61268	2.65968	2.76155
	3472.57	2.88617	2.6049	2.70956	2.57518	2.62449	2.73923
	3475.6	2.83036	2.54458	2.65895	2.52114	2.56994	2.67219
	3478.65	2.79727	2.50732	2.62583	2.48542	2.53586	2.64233
	3481.69	2.77326	2.49218	2.59594	2.46633	2.51322	2.62678
	3484.72	2.71185	2.43569	2.54079	2.41273	2.45645	2.57518
	3487.76	2.68721	2.40242	2.52053	2.3829	2.42825	2.54629
	3490.81	2.64694	2.36126	2.48459	2.34158	2.39166	2.49927
	3493.83	2.59095	2.30716	2.42982	2.29098	2.33922	2.44997
	3496.87	2.53789	2.25799	2.37599	2.24031	2.2881	2.40043
	3499.91	2.50026	2.22579	2.33615	2.20805	2.25675	2.3646
	3502.93	2.46841	2.19142	2.30683	2.17733	2.22593	2.33531
	3505.97	2.42615	2.14693	2.26478	2.13449	2.18221	2.29741
	3509.01	2.36411	2.08917	2.20442	2.07657	2.12177	2.23432
	3512.02	2.32859	2.05574	2.16848	2.04281	2.08935	2.20631
	3515.06	2.28619	2.01655	2.12652	2.00532	2.05174	2.16747
	3518.09	2.22237	1.95072	2.07075	1.94552	1.99108	2.09865
	3521.1	2.17665	1.90044	2.02945	1.89797	1.94634	2.05048
	3524.13	2.14284	1.8745	1.98958	1.86675	1.91681	2.03592
	3527.16	2.10313	1.8359	1.94855	1.82826	1.87768	1.99825
	3530.17	2.03497	1.76656	1.88766	1.76257	1.81428	1.92147
	3533.2	1.98338	1.72121	1.83675	1.71625	1.76752	1.88208
	3536.2	1.92047	1.66911	1.77268	1.66225	1.71107	1.82692
	3539.23	1.86683	1.61426	1.72172	1.61256	1.65945	1.78095
	3542.25	1.82688	1.56761	1.68351	1.56842	1.61788	1.73651
	3545.25	1.78569	1.52449	1.64518	1.52714	1.57726	1.69536
	3548.28	1.75392	1.49612	1.61817	1.50062	1.54987	1.66594
	3551.27	1.71272	1.45845	1.57718	1.46467	1.51177	1.6306
	3554.3	1.6502	1.39867	1.51763	1.40597	1.45303	1.57327
	3557.29	1.60957	1.3541	1.47962	1.36367	1.41378	1.52866
	3560.31	1.54889	1.29476	1.41865	1.30617	1.35879	1.46738
	3563.33	1.49733	1.24883	1.36588	1.25668	1.30906	1.4285
	3566.32	1.45566	1.21182	1.32437	1.21986	1.27008	1.39712
	3569.33	1.40815	1.16881	1.2784	1.17777	1.22676	1.34489
	3572.32	1.35678	1.12057	1.23157	1.13118	1.17868	1.29026
	3575.33	1.32996	1.09202	1.20782	1.10462	1.15238	1.26412
	3578.32	1.29099	1.05648	1.1692	1.06999	1.11613	1.23755
	3581.33	1.24	1.00948	1.11959	1.02228	1.06912	1.19163
	3584.32	1.20395	0.968865	1.08674	0.985172	1.03162	1.1469
	3587.32	1.17025	0.932161	1.05628	0.950488	0.998798	1.10847
	3590.3	1.11975	0.884655	1.00359	0.902472	0.952162	1.06461
	3593.31	1.08428	0.851102	0.968242	0.869396	0.917233	1.04197
	3596.29	1.03748	0.810731	0.922554	0.827173	0.873945	0.996943
	3599.29	0.983935	0.758576	0.873465	0.778466	0.826706	0.944044
	3602.27	0.943039	0.716449	0.837186	0.73917	0.78751	0.899239
	3605.27	0.923266	0.693435	0.818393	0.719621	0.768529	0.872654
	3608.25	0.875146	0.649828	0.770681	0.675067	0.723527	0.831264
	3611.24	0.8312	0.607386	0.728661	0.632487	0.682132	0.787224
	3614.22	0.812666	0.585433	0.71263	0.611911	0.660901	0.772355
	3617.21	0.789493	0.563801	0.687879	0.588852	0.6405	0.747915
	3620.18	0.740808	0.522483	0.637144	0.545208	0.595478	0.712029
	3623.18	0.699455	0.483824	0.597866	0.508353	0.555735	0.667675
	3626.15	0.674535	0.459717	0.573905	0.486207	0.532376	0.640093
	3629.14	0.632325	0.422878	0.532938	0.449413	0.496125	0.60255
	3632.1	0.595405	0.381158	0.500054	0.409763	0.457324	0.563579
	3635.09	0.574656	0.357368	0.482146	0.388061	0.436154	0.546384
	3638.06	0.541684	0.326282	0.449327	0.35886	0.406083	0.517601
	3641.04	0.493332	0.28168	0.402729	0.313459	0.36028	0.472009
	3644	0.452947	0.242237	0.362354	0.27463	0.322972	0.433899
	3646.96	0.424105	0.214211	0.334667	0.248426	0.296721	0.407109
	3649.95	0.39174	0.186225	0.304851	0.219307	0.267103	0.381072
	3652.91	0.3568	0.151771	0.271702	0.18716	0.233554	0.349241
	3655.89	0.314709	0.110419	0.232083	0.146848	0.194187	0.303477
	3658.84	0.278439	0.0739995	0.197554	0.111518	0.160218	0.266555
	3661.8	0.233038	0.0301405	0.154024	0.0692832	0.116463	0.225623
	3664.77	0.185461	-0.0111333	0.10748	0.0270281	0.072332	0.182756
	3667.73	0.141487	-0.0513552	0.0628551	-0.012571	0.0333466	0.143043
	3670.7	0.0931431	-0.0966059	0.0163835	-0.0576683	-0.0112926	0.103956
	3673.65	0.0523762	-0.1341	-0.0232466	-0.0946412	-0.0482019	0.0692186
	3676.6	0.0105053	-0.17534	-0.0612826	-0.134236	-0.0890521	0.0266144
	3679.57	-0.0319437	-0.219143	-0.100124	-0.17593	-0.128644	-0.01705
	3682.52	-0.0758403	-0.259278	-0.14083	-0.216037	-0.16924	-0.0592191
	3685.46	-0.114443	-0.293483	-0.17851	-0.250701	-0.204625	-0.0951254
	3688.43	-0.153008	-0.328831	-0.216344	-0.285027	-0.239711	-0.129267
	3691.38	-0.185579	-0.35941	-0.246704	-0.314913	-0.269102	-0.154454
	3694.32	-0.220487	-0.391967	-0.280944	-0.34749	-0.302481	-0.186244
	3697.28	-0.25244	-0.421999	-0.310171	-0.376659	-0.331956	-0.213243
	3700.22	-0.282515	-0.450341	-0.338883	-0.404503	-0.360042	-0.24158
	3703.16	-0.303237	-0.472255	-0.358167	-0.424472	-0.380191	-0.263666
	3706.12	-0.327055	-0.49332	-0.381876	-0.445868	-0.401629	-0.284554
	3709.06	-0.34946	-0.51141	-0.40358	-0.464958	-0.421348	-0.299779
	3711.99	-0.372953	-0.532449	-0.425706	-0.486125	-0.442744	-0.324648
	3714.95	-0.394356	-0.553531	-0.445128	-0.505582	-0.462457	-0.347037
	3717.88	-0.410718	-0.569415	-0.459712	-0.521163	-0.477942	-0.36264
	3720.82	-0.423497	-0.581403	-0.472041	-0.533158	-0.489771	-0.372421
	3723.77	-0.436681	-0.592641	-0.485321	-0.544431	-0.501452	-0.383208
	3726.7	-0.454133	-0.607718	-0.501788	-0.559709	-0.516793	-0.400533
	3729.63	-0.471354	-0.623091	-0.518592	-0.574855	-0.532217	-0.415201
	3732.56	-0.480984	-0.632859	-0.52672	-0.584783	-0.541342	-0.425166
	3735.51	-0.487255	-0.639938	-0.532516	-0.591152	-0.548616	-0.43326
	3738.43	-0.495647	-0.647683	-0.540937	-0.598257	-0.555562	-0.4384
	3741.35	-0.506196	-0.656474	-0.550436	-0.607957	-0.565231	-0.449898
	3744.28	-0.51555	-0.666194	-0.559472	-0.616647	-0.574487	-0.457919
	3747.22	-0.522179	-0.67199	-0.565665	-0.622305	-0.580205	-0.465069
	3750.14	-0.526408	-0.675059	-0.570572	-0.62551	-0.582963	-0.46473
	3753.06	-0.534334	-0.682116	-0.578209	-0.633003	-0.590529	-0.475265
	3755.98	-0.541718	-0.688612	-0.584669	-0.639176	-0.597177	-0.481834
	3758.92	-0.544528	-0.691906	-0.587199	-0.642307	-0.600644	-0.483585
	3761.84	-0.551873	-0.698732	-0.594022	-0.64918	-0.607247	-0.488764
	3764.75	-0.555107	-0.702835	-0.596544	-0.653115	-0.610579	-0.492026
	3767.67	-0.56092	-0.707986	-0.602077	-0.658462	-0.616534	-0.49909
	3770.6	-0.56535	-0.711378	-0.606541	-0.66162	-0.620145	-0.503141
	3773.51	-0.568207	-0.71503	-0.609426	-0.664608	-0.623414	-0.50767
	3776.42	-0.569758	-0.716372	-0.610431	-0.66611	-0.624511	-0.509129
	3779.33	-0.577268	-0.722547	-0.618215	-0.672512	-0.631347	-0.517811
	3782.24	-0.579455	-0.724046	-0.620241	-0.673955	-0.633446	-0.516209
	3785.17	-0.579955	-0.725259	-0.620975	-0.675191	-0.633905	-0.516951
	3788.08	-0.58084	-0.726585	-0.621265	-0.676451	-0.63447	-0.517497
	3790.98	-0.579872	-0.72614	-0.621064	-0.675907	-0.633217	-0.514771
	3793.89	-0.582305	-0.728346	-0.6229	-0.677889	-0.63583	-0.518258
	3796.79	-0.587803	-0.733103	-0.627835	-0.682631	-0.64086	-0.525707
	3799.69	-0.589763	-0.734694	-0.629686	-0.684555	-0.642645	-0.522598
	3802.62	-0.591064	-0.73578	-0.631048	-0.685709	-0.643732	-0.52316
	3805.51	-0.591654	-0.73579	-0.631558	-0.685663	-0.644203	-0.522163
	3808.41	-0.593237	-0.737071	-0.633556	-0.686761	-0.645437	-0.526097
	3811.31	-0.595236	-0.740237	-0.635668	-0.689912	-0.647689	-0.528283
	3814.21	-0.595889	-0.740804	-0.636092	-0.690423	-0.648566	-0.530304
	3817.1	-0.594889	-0.739663	-0.634865	-0.689263	-0.647358	-0.528806
	3820	-0.597282	-0.74163	-0.636805	-0.691028	-0.649761	-0.531896
	3822.89	-0.597828	-0.74141	-0.637338	-0.691323	-0.649988	-0.533223
	3825.8	-0.598789	-0.742433	-0.639442	-0.69224	-0.650886	-0.530599
	3828.69	-0.60023	-0.743647	-0.640089	-0.693569	-0.652513	-0.531197
	3831.58	-0.603812	-0.746261	-0.643031	-0.696272	-0.655183	-0.536261
	3834.47	-0.605707	-0.747889	-0.644049	-0.697625	-0.657117	-0.540592
	3837.36	-0.604392	-0.747147	-0.642516	-0.696706	-0.655907	-0.538981
	3840.24	-0.603983	-0.747506	-0.643023	-0.696653	-0.655303	-0.536392
	3843.13	-0.604005	-0.747405	-0.642827	-0.697521	-0.655823	-0.536226
	3846.01	-0.606144	-0.750129	-0.64471	-0.699718	-0.658409	-0.542544
	3848.9	-0.608721	-0.751596	-0.646851	-0.701267	-0.660231	-0.544021
	3851.78	-0.607401	-0.749643	-0.646039	-0.699155	-0.658499	-0.544181
	3854.66	-0.605192	-0.746478	-0.644359	-0.697083	-0.655956	-0.539543
	3857.54	-0.606987	-0.748264	-0.64578	-0.698223	-0.65804	-0.539408
	3860.42	-0.607224	-0.749212	-0.646081	-0.699274	-0.658554	-0.540395
	3863.32	-0.607747	-0.749258	-0.646222	-0.69986	-0.659089	-0.543108
	3866.19	-0.609903	-0.75081	-0.647564	-0.701069	-0.661121	-0.545222
	3869.07	-0.610492	-0.751335	-0.648243	-0.701479	-0.66105	-0.547105
	3871.94	-0.610935	-0.751447	-0.648904	-0.701988	-0.661797	-0.54584
	3874.81	-0.611815	-0.751884	-0.64993	-0.702557	-0.663093	-0.545995
	3877.69	-0.61483	-0.7546	-0.652457	-0.705525	-0.665175	-0.550331
	3880.56	-0.613093	-0.753107	-0.650155	-0.703919	-0.663873	-0.549435
	3883.43	-0.612344	-0.753139	-0.64983	-0.703556	-0.662937	-0.550343
	3886.29	-0.61066	-0.750017	-0.647926	-0.701078	-0.660963	-0.548279
	3889.16	-0.608738	-0.748459	-0.646149	-0.699332	-0.659742	-0.54274
	3892.03	13485	8596	9126	7271	4092	458

## Sheet: Figure 3F
Figure 3F
	Apparent conc. (mM)	Apparent conc. (mM)	Apparent conc. (mM)	Apparent conc. (mM)	Apparent conc. (mM)
	Substrate	Membrane	Nucleus	Cytoplasm	Mitochondria
	3.72582	6.00379	6.80737	7.38114	3.88733
	5.16192	6.25261	4.60443	23.5731
	4.29325	1.39882	4.68639	4.77519	27.6287
	0.792602	6.31019	1.64344	0.320888	3.17728
	0.956731	2.71331	1.30746	3.6624
	0.816905	10.3879	15.5962	1.59841	4.48084
	4.89613	13.0952	8.15229	2.36242	4.05389
	3.49869	6.29323	2.41822	16.96	14.1016
	4.10012	0.176574	15.9775	2.03692	2.96177
	2.66512	1.44415	3.79559	1.99623	0.216451
	3.95915	4.17251	9.63068		4.95442
	1.18321	7.12376			3.94287
	0.76075	5.67836	9.57446	15.5276	6.4917
		0.602669	4.6931	13.6907	3.37617
	4.05678	5.50512	1.30627	0.936935	6.72862
		0.98883	5.84181	2.99068	15.4767
	0.802415	5.47719	3.86576	10.3287	14.4072
	0.615714	0.738425	0.844783	4.46736	9.27551
	2.04706		2.03242	9.33423	5.67391
	7.58121		3.05453	3.18196	15.4493
		10.5476	8.2169		25.7524
	4.31433	0.891182	1.75109	4.12607	3.70802
	9.16077	3.37319		13.1452	7.85398
		0.633685	2.61536	8.38424	7.14323
	5.91281	2.99673	1.65856	13.2817	4.47382
	2.91786	2.11586	4.84998	4.94892	12.0127
		9.27148	5.77557	6.70063	20.998
	2.30587	12.3449	3.3034		5.15791
	0.959241	0.789541	0.043994	6.23972	4.70262
			3.33706	3.92351	13.8799
			6.46263	5.0108	8.36667
	1.02914		3.22505	9.03178	48.1569
	0.40125	11.2024	3.10521	10.9778	14.5577
	0.0272978	4.6034	3.35288	10.1112	2.40618
	0.443941	1.15876	4.36625	9.60337	11.3718
	1.13636		3.9486	5.71843	5.48016
	1.7528		6.30709	5.73897	4.10354
	1.6597	2.40481	4.86757	4.04758	8.15685
	0.865986	1.60119	0.330662	10.6789	8.3561
	1.82181		4.73054	14.032	1.45957
	7.1219	1.80426	8.01891	10.4594	3.92186
		11.9321		8.30234	14.0972
	2.7304	3.89965	4.06463	4.92131	9.93071
		2.14104	6.43568	4.48398	12.9842
		3.62601		9.35861	10.0052
		1.32756		11.1303	4.92049
	6.62814	1.1393	2.10021	3.11951	10.2276
	3.91359		4.11778	7.83873	5.01118
		1.74021	1.02798	7.82034	8.15242
	0.231284	3.92038	4.65132	6.14141	7.1678
	4.33959		2.44963	6.55544	27.8382
	0.921399	0.252962	2.11651	26.9766	6.87115
	0.922159	3.49386	0.174559	4.96486	10.8142
		1.87057	4.35436	4.1058	19.0308
		0.912233	17.0411	4.27729	17.9435
	0.395831		18.3711	2.04428	10.6975
	4.80704	1.36335	18.4499	6.38704	3.61561
	1.58826		5.87951	3.14817	5.27001
	1.75448	3.64362	0.249463	13.0584	16.1078
	1.92342	0.26093	6.85335	13.6028	2.29777
	7.14283	3.26128	7.40856	18.2637	0.367287
	9.03965	4.36716	4.60462	7.81985	3.31722
	1.1518		2.18209	4.15203	20.3971
		0.859064	3.76897	11.7996
				6.40615	25.6262
	1.95888	0.384326	29.2069	5.16179	36.9929
	3.52815	2.5704	0.186558	35.2782	11.7595
	1.69847	5.67779		0.384098	8.89481
	4.35727	14.219	8.74028	7.04519	5.18143
		2.76001	9.57604	1.77724	6.22709
		8.47602	8.74875	7.03172	2.97286
	0.971944		0.504812	2.72761	7.54949
	5.94261		2.16601	9.29204	8.65524
		0.0544718	2.74191	9.44943
	7.81233	4.78415	2.74029	13.2695	7.02841
	8.59378	0.45421	2.63097	10.5907	13.518
	0.463433	1.34012	5.30578	4.58476	1.6179
	0.16043	2.51645	2.17886	0.876616	6.02284
	0.661638	1.88169	9.58097	2.86671	25.7258
	1.21877		4.94183	2.74474	10.7982
	2.93504	6.27167	13.5487	2.92296	13.7198
	2.52788		0.786688	2.69313	9.85279
	2.17272	0.692654	1.08015	1.84454	7.59709
	5.37186	5.15821	0.98632	7.39679	25.7655
	1.64494	0.29921	0.79536	0.0356269	19.8799
	1.28453	2.16317	2.74394	2.23671	12.9611
	1.09545	8.13036	6.61177	4.68515	5.63301
	1.67784	2.01766	5.90076	23.5298	5.02381
		0.387159	2.44914	15.2291	7.00725
	7.22835		0.524266	6.9795	6.99789
	6.67892	0.193537	1.66297	6.30363	11.7198
	5.94592	2.33112	0.67706	5.76468	20.6637
	1.13691	1.42694	3.25185	8.14006	8.5246
	0.0355318			5.61745	9.08547
	2.48654	2.58155	10.1551	8.36298	9.57897
	1.11622	5.21454		23.1719	6.19218
	7.94442	11.8351		10.2751	3.35056
	1.94441	14.8036	7.25771	5.80929	6.46413
	5.78135		3.2775	9.40341	9.35435
	6.96231	0.393339	5.42984	5.44943	28.369
	1.50784		2.80156	5.38924	9.67187
	4.21431	12.4144	8.42256	12.9238	37.2164
	0.268936	5.12149	3.17462	11.3057	10.5408
			5.25122	14.5625	5.55679
	8.66011	0.194088	2.01043	13.337	10.9994
		6.81655	1.56133	5.66853	20.0512
	5.36616	5.23646		1.68965	3.94896
	2.45651	11.8688	0.791652	8.99179	2.28318
		2.58461	3.0494	3.92273	18.1261
		1.62391	3.95012	14.749	11.2515
	1.38366		3.61108		3.68602
		1.79028	0.0515243	15.9942	26.094
		2.02196	0.283217	16.7457	9.94313
	0.722851		10.0095	14.318	1.50656
			2.5005	4.6073	21.6962
	2.47057		5.46793	5.69359	6.85742
		0.577891		2.50002	4.0243
	0.553208	5.18216			19.4126
	1.08541	3.23846		0.942526	12.8732
	3.53226	5.03621	2.49472	8.33691	20.4332
	2.30828		10.5736	9.3755	12.1383
	3.85473	0.587209	9.75793	13.301	13.9479
	2.67178		2.23349	7.73819	0.107717
		5.64828	5.0363	2.11004	1.96736
	3.42539	1.93929	2.58622	2.38764	11.1755
	1.44257	0.880362	3.24338	6.17828	13.6861
	1.00279	1.72504	5.35532	13.8915	1.89683
	3.69699	3.63649		4.40362	3.05256
				23.1047	5.54616
	9.90938	0.495855	17.7383	9.52742	8.28283
	10.0759	0.568269	3.41227	3.55743	11.7531
	1.44624	5.04009	5.83884	4.87227	9.58449
	0.747838	9.1686	5.21081	1.71701	8.82361
	3.22153	2.60292	2.17481	7.71632	0.485016
	1.39098	4.41134	0.00698854	0.856934	8.4969
	2.17087	3.58955	1.56298	3.08834	6.80868
	6.5562	0.497909	4.00431	3.47932	12.2934
	0.349146		4.80514	12.915	8.41714
	5.84905		1.70104	4.49799	3.9922
		3.63702	6.14344	7.5381	7.62908
	9.43386	3.54787	2.01846	0.926647	11.324
	1.87764	1.93669	1.97516		0.519036
	1.32393	0.690904	2.73968	5.40698	3.68072
	4.50674	5.16147		4.34235	13.4156
	6.42676	1.29689	1.08794	8.74426	21.3265
	4.49548	5.88339	2.08815	5.75148	8.1937
	1.62192	3.04111	3.49577	2.92367	10.9108
	0.669435	3.17196	14.2092	10.7914	9.8907
	3.31604	2.95641	0.164252	1.31325	7.07287
			5.65079	2.3648	2.87519
	5.24624	8.31113	6.93539	3.85945	14.8947
	0.823199	8.97795	3.46827	5.9431	2.52803
	10.1194	7.56473	4.83715	6.51386	14.8211
	0.752364		2.94966	6.7731	10.1194
	5.28087	5.58916	5.51887	4.71493	8.51306
	1.62494	3.30458	2.21155	5.85902	8.66977
		11.0396	8.01041	13.1816	8.55923
	1.55587		2.71797	1.74565	20.271
	1.83398	3.52942	1.64473	1.96487	9.01649
	3.06281	4.87592		5.1021	18.8652
		8.34627	1.26976	1.20436	12.4029
	0.339048			4.93772	23.3624
	3.65527	1.24806	15.0348	6.29806	15.7798
	4.39782	3.48576	4.20923	9.7446	17.149
			5.39063	8.89063	7.934
		4.41934	3.74685	3.75828	15.9132
		6.14722	1.15617	6.09801	11.802
		3.96913	3.53524	4.44235	11.7211
		3.30197	1.3856	3.9536	19.3027
	3.47513	5.84299	5.90737	2.02705	9.28192
	0.317028	3.12292	3.18807	4.43634	13.9401
	4.46954	11.459	0.947185	5.96258	3.0354
	1.20272	3.91737	7.89699	15.2515	5.12503
	8.63509		7.40864	13.2459	4.31506
	4.89583		3.11048	2.73784	8.16368
	3.02696		2.11175	2.77144	0.861441
		3.3428		2.50225
		7.58994		14.1428
	0.763356	3.73689	0.290804	7.05574
	0.710415		3.86534	4.93841
	1.95546	2.76933	1.41494	2.04833
	6.68251	1.17715	8.65604	7.01906
	0.780774	2.88923	4.5832	11.0234
		8.94834	3.54355	7.0506
	4.31272	3.16064	1.66092
	1.20329	11.6848
	2.02721	3.63538	3.82391	8.73313
	0.862278	2.28813	8.59167	18.8065
	7.07399		2.91844	5.78036
	3.53416		3.64078	4.77487
		4.93772	6.78953	4.09306
	2.16545		4.53331	2.47338
		6.23514	5.65718	2.54665
		3.88257		42.5706
	5.14532	0.978751	1.33703	4.31542
		3.8856	4.1035	1.88536
		3.99547
		9.30368	3.4088	0.0665471
			3.72991	0.0497939
	0.863228		13.3495	7.04939
		1.4946	5.35068	2.27307
	0.234193	1.88246	6.60795	4.02362
	2.30248		2.79502	8.41625
			1.8529
		5.77578	4.20817	8.98441
		5.77909	7.10937	5.16612
	2.12527	4.51433	10.9621	11.6572
	2.51208		1.85121	11.8883
	2.68478		1.13181	3.9726
	2.6339	4.54877	0.559008	13.5057
		0.658577	13.7017	15.6685
	0.53423		1.73137	1.7657
	1.16416	7.23632		8.69484
	2.81514	9.38518	5.77618	7.18912
	0.323759	9.06753	1.87569	3.30751
		3.14032	2.59727	4.30367
		5.60169	6.9607	5.33023
	5.73298	6.75319		3.40544
	0.625565	4.63171	5.2262	6.86936
	1.93327	7.49689	0.561214	29.8107
	6.05946	1.19367	1.70017	9.29537
	3.07055	2.29956	6.47023	9.39684
		9.2255	0.903999	0.101746
	2.55909	0.876749	0.303051	5.52237
	3.90598	3.46247	0.13008	5.82058
	0.525178	2.35801	5.55168	6.55232
	0.0796872	8.44251	3.85072	4.10445
	2.86492	2.07227		2.92173
	3.36971	4.26284	2.62821	0.229877
	0.787107	7.54059	2.15144
	2.97495	19.6389	7.44051	0.18169
	1.85775	2.47677	8.95783	0.139417
		3.57974	4.06081	5.89408
		4.01105		6.46417
	4.07374	9.28025	3.96913	3.57219
	4.69239	10.9786	2.24589	2.62287
	0.641348	12.4189	6.47795	3.58301
		11.7895	1.31591	6.03273
		6.88142		7.75378
	2.64042	5.02187	6.01712	0.746812
		1.21972	6.19855	4.29079
	6.98536	2.78374	8.05249	11.5859
	4.61401	1.7154	3.22011	3.14929
	14.7617	3.83361	6.63438	7.72904
		3.67113	3.55226	2.9879
	3.32356	2.08047	3.01838	6.76061
	3.10808	0.461398	1.61338	3.95947
	2.50949	0.750196	10.363	3.0412
	1.59645	2.75604	5.13699	2.39994
	0.767691		4.05026	0.751071
	0.24064		6.95712	0.715055
			3.35006	3.64375
	1.82681		5.22667	4.25278
	2.43826	1.01637	6.00236
	5.98677	3.52659	5.43273	12.752
	14.5379	9.56047	4.99021	5.46428
		5.17312	0.351675	3.01066
		3.25012	1.07134	0.837595
	1.35272	10.9213	6.31687	7.02885
		0.980254	0.228945	16.2451
	4.79299	2.26525	9.49802	5.82064
	3.52642	5.978	2.53543	5.00327
	6.89212	2.92804	4.95816	13.7944
	1.12544			3.74569
	1.17466	6.4519	1.92488	2.08066
	7.08964	2.11531	8.09765	3.59241
	4.30785	0.11308		0.587266
	3.48424	0.370159	6.98211	1.7358
	0.732188	5.07426		8.0801
	1.33567	7.38282	2.75326
	2.9049	6.19655	11.0377	2.39157
	4.28929	2.06895	6.51952	4.69818
		3.92329	2.42453	0.479521
	1.94622	3.14513	2.82491	3.90214
	1.99032	4.05961	5.87972	0.988183
	3.54648	9.1504	4.34497	9.42538
	3.6014	8.33349	6.28496	3.65868
	9.8849	2.09129	5.66794	4.32468
	3.84287		2.27052	5.2392
	2.00996			1.79397
			0.919345	2.21556
		5.23228	5.31257	8.39347
	8.07776	3.40466	8.65619	7.99052
	1.82847	1.25034	9.3495	5.65657
			7.6402	1.73179
	0.97645	1.32205	0.00168304	9.00092
	3.97883	0.573365	2.10816	6.52663
	4.23528		8.95627	1.80746
	4.40508			1.0744
	3.34793
	0.589643	1.40258		3.66809
	1.72137	2.01256		16.4582
	7.99449	8.22244		7.6374
		9.35814
		2.97221		11.7967
	1.24484	1.77214		11.4416
	3.15349	2.28354		6.37772
	8.76491	1.86781		2.41447
	8.09862	3.5682		6.57501
	1.06024	3.94843		7.40318
		2.97605		1.43763
	8.05279	3.21872		1.52647
	0.3079	4.34809		4.23093
		11.7221		9.33064
		3.4765		3.41038
	0.579184	3.24639
	1.33047	6.03372		5.19549
	2.32711	3.93629		10.5837
		4.06764		9.19125
	0.751128	8.16976		2.58554
	4.564	2.28366		3.38036
	2.31962			5.95763
	3.26586	17.3847		29.3085
		3.77726		4.30306
		12.9186		14.0644
				19.7866
	1.44071	0.235981		10.2258
		1.17658		7.57948
	3.33185	5.63265		2.63451
		1.05927		6.35492
	1.24597	16.289		20.4933
		4.93437		14.7554
	9.45251	3.71329		15.0797
	1.91735	1.24908		5.84245
	4.25105	6.97007		24.6128
	19.4432	10.6063		8.87024
				2.98813
	6.41054	5.0513		2.77627
	0.00607577	5.50368		2.01935
	0.18226	9.82883		3.38842
	1.5406	10.2074		3.23249
	3.74763	2.38657		3.02082
	0.307139	0.645969		4.32784
				5.07095
	1.95947	4.38939		13.752
	1.77321	3.19426		5.71151
	2.34978			8.60658
	2.46176			4.69428
		0.364112		3.14769
		0.512913		5.70883
	0.144932	3.35396		15.0813
		4.95151		11.0309
	1.3697	2.57963		8.50726
	3.32181	4.10771		5.89051
	4.35533	9.73034		10.0589
		4.61561		2.10006
	8.58545	1.95011		16.7639
	5.96096	4.07184		18.6333
	5.00523			6.82454
	1.88228	1.41103		36.4721
	3.64584	7.99124		7.80003
	0.567565	4.60935		14.1385
	0.424051	2.1511		9.3176
	1.01251	3.30507		4.41278
	3.42934	1.61478		2.15587
	0.491311	4.36345		3.2091
	2.42483	7.07034		9.27869
	1.56179	12.9088		41.7612
	0.821982	7.22126		2.64776
	2.45271	23.3537		7.28066
		19.1642		3.25582
	1.74948	3.97159		5.45732
	0.502473	2.6984		6.75348
	2.35111	9.02496		5.73545
		0.530959
	1.6899	4.66798
		7.35325
		5.10227
	1.08275	5.96674
		3.61551
	1.38157	2.952
	0.313415	1.61992
		2.46045
		2.74016
		14.5467
	1.79335	22.6384
	2.93314	25.1349
		7.34568
		4.94067
		2.901
		3.09371
		3.09453
		5.58627
		2.00654
		2.74423
		3.31928
		16.2423
		8.56777
		2.05683
		2.43659
		10.7612
		6.94432
		8.62759
		23.4958
		3.68996
		5.51499
		1.02572
		3.38452
		6.52629
		4.9474
		2.77846
		4.22243
		0.338516
		1.09538
		2.08589
		2.70713
		3.00703
		7.16759
		4.36486
		3.77083
		5.26166
		3.08369
		4.20676
		6.62375
		11.6979
		3.6736
		2.44136
		0.490626
		1.43679
		2.3261
		2.85939
		11.9759
		10.2824
		4.89912
		1.67138
		4.66575
		2.5635
		7.46613
		4.10337
		9.27888
		7.13964
		3.89554
		2.01701
		2.04883
		5.29119
		7.23871
		6.76785
		9.20025
		0.0754276
		2.15171
		3.26679
		6.65157
		5.44235
		0.610047
		0.151017
		2.23368
		0.865719
		1.17587
		1.73455
		5.97035
		3.45886
		1.43219
		10.6684
		6.13926
		6.25697
		7.0081
		2.36866
		1.35978
		2.92032
		6.8188
		3.29307
		4.69738
		2.83817
		8.33691
		8.09446
		0.642242
		3.87679
		15.5928
		2.15925
		9.50403
		2.25802
		9.1378
		0.358635
		15.5856
		1.68661
		4.38551
		5.21802
		0.384307
		11.2203
		9.50557
		3.26928
		13.0837
		6.86778
		0.394024
		0.367382
		0.557962
[truncated: 13,072 more rows]

[truncated: 3 more sheets: Figure 3G, Figure 3H, Figure 4B]
